# Supplementary material for: (5,5′-Dimethyl-2,2′-bipyridine-κ2 N,N′)diiodidomercury(II)
Source: Acta Crystallogr Sect E Struct Rep Online. 2008 Sep 20;64(Pt 10):m1305. doi: 10.1107/S160053680802953X (PMC2959332; doi:10.1107/S160053680802953X)
Supplement: Supplementary file 2 [file e-64-m1305-Isup2.hkl]

#
# h,k,l, Fc-squared, Fo-squared, sigma(Fo-squared) and status flag
#
data_I
_shelx_title ' KH337 SABOUNCHEI'
_shelx_refln_list_code          4
_shelx_F_calc_maximum      707.49
_exptl_crystal_F_000      2272.00
_reflns_d_resolution_high  0.7259
 
loop_
 _symmetry_equiv_pos_as_xyz
 'x, y, z'
 '-x+1/2, -y, z+1/2'
 'x+1/2, -y+1/2, -z'
 '-x, y+1/2, -z+1/2'
 '-x, -y, -z'
 'x-1/2, y, -z-1/2'
 '-x-1/2, y-1/2, z'
 'x, -y-1/2, z-1/2'
 
_cell_length_a    15.0325
_cell_length_b    15.0654
_cell_length_c    14.0579
_cell_angle_alpha  90.000
_cell_angle_beta   90.000
_cell_angle_gamma  90.000
 
_shelx_F_squared_multiplier     1.000
 
loop_
 _refln_index_h
 _refln_index_k
 _refln_index_l
 _refln_F_squared_calc
 _refln_F_squared_meas
 _refln_F_squared_sigma
 _refln_observed_status
   2   0   0     2959.38     3165.45    396.43 o
   4   0   0    31688.69    32995.40   1842.53 o
   6   0   0     9694.25    10677.74    387.97 o
  10   0   0     2611.83     2769.28    260.48 o
  12   0   0      924.21     1371.39    236.26 o
  14   0   0    11594.52    12347.08    278.30 o
  16   0   0    23273.49    22732.36    360.56 o
  18   0   0      500.11      631.09    242.66 o
  20   0   0      532.87      516.64    148.77 o
   2   1   0   355817.00   313512.28   2268.44 o
   4   1   0    23111.80    23100.22   1338.20 o
   6   1   0   128145.07   120249.13   7501.08 o
   8   1   0      278.87      522.42    161.30 o
  10   1   0    78612.98    75382.16   4221.56 o
  12   1   0    15556.85    14631.82    412.88 o
  14   1   0    14438.53    15803.22    521.18 o
  16   1   0     1692.17     1264.46    151.32 o
  18   1   0     3416.96     2713.50    149.59 o
  20   1   0     1036.84     1017.66    109.58 o
   2   2   0     5262.89     5585.00    333.37 o
   4   2   0    15313.48    15071.73    341.67 o
   6   2   0    31594.29    33273.01   1512.37 o
  10   2   0     4641.46     4816.84    327.37 o
  12   2   0      564.74     1087.31    164.87 o
  14   2   0    13974.68    13663.05    203.69 o
  16   2   0    17717.33    16821.50    311.66 o
  18   2   0       97.92       74.02    227.80 o
  20   2   0       66.06      155.06    120.88 o
   2   3   0   179574.88   166679.31  12781.67 o
   4   3   0     2237.47     1808.47    203.39 o
   6   3   0   103884.13   108778.48   8428.89 o
   8   3   0     1381.00     1365.36    148.69 o
  10   3   0    44964.04    45919.64   1111.84 o
  12   3   0     7795.25     7239.99    209.17 o
  14   3   0     6205.70     7287.36    195.77 o
  16   3   0       52.66      259.56    163.00 o
  18   3   0     2057.65     1692.70    173.89 o
  20   3   0      985.80      947.92    141.98 o
   2   4   0    81350.60    82495.94   3264.88 o
   4   4   0     2362.22     2369.08    165.69 o
   6   4   0    79083.70    73721.13   4389.50 o
   8   4   0   138741.47   142574.30   6282.33 o
  10   4   0     9274.46     9419.69    188.61 o
  12   4   0      144.94      251.73    141.67 o
  14   4   0     4022.62     4099.69    190.17 o
  16   4   0    11557.09    10854.99    205.89 o
  18   4   0       18.60     -108.09    167.04 o
  20   4   0       16.09       54.47    141.88 o
   2   5   0    14745.52    15024.12    298.63 o
   4   5   0      888.71     1104.97    247.00 o
   6   5   0    19333.46    16605.72    633.37 o
   8   5   0     1214.70     1573.42    201.43 o
  10   5   0     1175.47     1400.89    162.07 o
  12   5   0      201.72      307.78    155.44 o
  14   5   0     5054.02     5631.53    194.52 o
  16   5   0      909.46      831.35    163.09 o
  18   5   0       53.16      175.94    213.41 o
  20   5   0       34.30      204.27    200.61 o
   0   6   0    40650.20    43416.08    404.88 o
   2   6   0   159791.20   163820.11    701.92 o
   4   6   0    19459.57    21528.23   1159.81 o
   6   6   0    62417.96    54131.26   2180.93 o
   8   6   0     9597.88     8937.01    210.69 o
  10   6   0    24185.86    25147.79   1638.31 o
  12   6   0     2467.76     2350.29    159.35 o
  14   6   0    10942.98    11148.28    892.25 o
  16   6   0      368.49      441.42    168.85 o
  18   6   0      444.32      342.11    119.44 o
   2   7   0     3646.70     4431.39    147.15 o
   4   7   0     3608.03     4042.21    261.39 o
   6   7   0      150.72      143.65    154.11 o
   8   7   0      930.24     1074.27    152.20 o
  10   7   0     6710.16     6415.95    356.85 o
  12   7   0     2365.27     2374.88    355.33 o
  14   7   0       43.62      201.34    144.64 o
  16   7   0       37.76      156.29    213.87 o
  18   7   0      278.02      482.37    122.75 o
   0   8   0    39723.49    41612.39    357.81 o
   2   8   0   174500.38   199504.72  10851.17 o
   4   8   0     6805.88     7113.31    256.82 o
   6   8   0    85843.18    81919.22   5226.91 o
   8   8   0     6048.10     6441.78    248.37 o
  10   8   0    34850.77    35537.26   2328.04 o
  12   8   0     4797.85     4704.12    537.15 o
  14   8   0      659.75      660.20    144.01 o
  16   8   0       28.62      -10.74    105.29 o
  18   8   0     1516.77     1342.77    153.84 o
   2   9   0    66110.26    76636.67   4905.88 o
   4   9   0     3246.46     3387.83    146.89 o
   6   9   0    13137.26    13728.98    279.67 o
   8   9   0       28.60      175.80    134.72 o
  10   9   0    18317.43    18574.88   2109.00 o
  12   9   0     1786.21     1629.01    187.82 o
  14   9   0     1509.85     1478.12    178.22 o
  16   9   0      735.96     1026.62    195.59 o
  18   9   0      892.53      643.85    155.91 o
   0  10   0    98030.39   116392.67    497.19 o
   2  10   0    88303.34   100200.97   7076.53 o
   4  10   0    47373.43    57683.68   5287.92 o
   6  10   0    26140.70    27409.23    581.73 o
   8  10   0    21400.22    14675.19   8054.00 o
  10  10   0    20418.16    22634.65   1501.63 o
  12  10   0    12443.65    10746.41   1398.49 o
  14  10   0      389.69      158.78    158.72 o
  16  10   0     1123.99     1202.89    225.29 o
  18  10   0     1487.79     1006.29    160.91 o
   2  11   0    56460.51    61992.40   3338.00 o
   4  11   0      736.26     1069.39    253.39 o
   6  11   0    37728.20    41394.08    235.08 o
   8  11   0     1992.35     2441.18    159.63 o
  10  11   0    19791.05    20004.87    894.48 o
  12  11   0     2920.06     2842.43    140.03 o
  14  11   0     3487.25     3578.21    138.86 o
  16  11   0      530.68     1172.16    167.03 o
   0  12   0    11433.92    12311.89    246.31 o
   2  12   0    17350.16    19904.22   1131.02 o
   4  12   0    81689.96    93621.88   1194.54 o
   6  12   0     2491.69     2751.11    248.14 o
   8  12   0    15252.28    15882.42    563.45 o
  10  12   0    16476.18    16319.68    335.11 o
  12  12   0    12457.44    13261.45    224.67 o
  14  12   0       37.02      117.91    149.83 o
  16  12   0     1574.37     1595.26    427.96 o
   2  13   0    43186.04    45149.68    210.38 o
   4  13   0      350.06      374.13    313.26 o
   6  13   0    34938.30    38575.11    761.78 o
   8  13   0     3177.30     3487.28    139.28 o
  10  13   0     9837.20    10888.13    234.20 o
  12  13   0      521.68      727.41    203.44 o
  14  13   0     4647.87     4369.95    132.58 o
  16  13   0      594.21      626.06    161.31 o
   0  14   0    17519.99    20145.40    265.96 o
   2  14   0      810.50     1243.15    123.89 o
   4  14   0    57578.67    64393.74    329.02 o
   6  14   0       76.46      105.89    216.84 o
   8  14   0     4272.90     4464.02    272.36 o
  10  14   0     1163.46     1368.02    113.78 o
  12  14   0     9522.71     9757.72    163.91 o
  14  14   0      211.16      559.37    139.75 o
   2  15   0    15750.04    17288.90    285.38 o
   4  15   0        4.99      271.19    150.23 o
   6  15   0    16637.86    16352.45    576.48 o
   8  15   0     1655.79     1966.31    130.14 o
  10  15   0     2952.80     3177.76    137.30 o
  12  15   0      126.66      487.20    121.59 o
  14  15   0     2977.33     2639.84    130.02 o
   0  16   0      337.17      274.64    210.21 o
   2  16   0      558.73      264.71    181.65 o
   4  16   0    28313.57    30355.86    993.93 o
   6  16   0      695.64      782.91    150.54 o
   8  16   0      256.14      271.11    368.10 o
  10  16   0      318.63      187.02    113.84 o
  12  16   0     4261.84     3704.98    116.75 o
   2  17   0     2914.77     2787.14    175.25 o
   4  17   0       55.68      104.83    144.25 o
   6  17   0     3779.00     3733.83    363.98 o
   8  17   0      559.35      510.82    133.34 o
  10  17   0      485.45      630.99    115.82 o
   0  18   0     1726.82     2277.58    157.20 o
   2  18   0      436.82      450.06    177.76 o
   4  18   0     6802.54     6436.90    573.28 o
   6  18   0      703.89      862.29    124.95 o
   8  18   0      265.13      608.48    219.12 o
  10  18   0        8.45      199.89    119.82 o
   2  19   0        0.73       65.11    121.34 o
   4  19   0       16.03      256.10    134.81 o
   6  19   0       20.13      175.17    281.96 o
   8  19   0        5.69     -160.61    160.61 o
   0  20   0      929.09     1479.24    216.15 o
   2  20   0       45.22      572.92    147.00 o
   4  20   0        4.90      -37.95    104.04 o
   1   1   1     5891.61     6762.21    169.73 o
   2   1   1     5624.60     7431.10    213.61 o
   3   1   1    38102.62    38206.23   1754.05 o
   4   1   1      741.32     1183.91    161.67 o
   5   1   1    16374.89    16786.88    612.38 o
   6   1   1     4081.78     4608.13    218.23 o
   7   1   1      528.62      679.18    113.06 o
   8   1   1       39.07       65.88    120.91 o
   9   1   1      358.95     1019.82    121.85 o
  10   1   1     2510.06     3111.61    154.55 o
  11   1   1     3211.03     3416.94    119.04 o
  12   1   1      236.90      753.01    136.27 o
  13   1   1     2180.53     2622.87    120.06 o
  14   1   1      212.75      375.49    112.61 o
  15   1   1       81.88      213.77     95.56 o
  16   1   1      229.71      343.70    118.93 o
  17   1   1      478.51      399.14    116.97 o
  18   1   1       16.12       60.97     88.72 o
  19   1   1       15.58       46.02     87.95 o
  20   1   1       10.07       52.09     88.79 o
   0   2   1    23742.21    24429.65    901.62 o
   1   2   1    24848.86    24909.18    258.95 o
   2   2   1     5157.47     4791.99    157.69 o
   3   2   1    18342.69    16927.42    699.05 o
   4   2   1    29444.87    28008.33    594.96 o
   5   2   1    22314.25    22260.51    511.38 o
   6   2   1      198.57      382.80    122.41 o
   7   2   1    26943.82    27508.02    830.49 o
   8   2   1     4419.15     4430.18    158.91 o
   9   2   1       43.20       91.80    105.61 o
  10   2   1     1189.28     1184.50    118.81 o
  11   2   1     1697.27     1756.49    113.28 o
  12   2   1     5994.75     5913.24    121.16 o
  13   2   1     2177.13     2136.78    114.84 o
  14   2   1      385.57      343.10    120.08 o
  15   2   1     4933.70     4661.86    203.75 o
  16   2   1      146.07      129.19    113.25 o
  17   2   1       58.21       65.01     82.19 o
  18   2   1       71.52       11.22     89.52 o
  19   2   1      249.88      246.73     97.09 o
  20   2   1      271.59      296.73    144.85 o
   1   3   1    15366.34    16660.46    397.73 o
   2   3   1    51331.58    54104.84   2274.40 o
   3   3   1   240578.50   226318.38   5449.00 o
   4   3   1     2658.16     2819.15    140.26 o
   5   3   1   167475.67   166571.14   9327.21 o
   6   3   1    25041.13    26546.75    957.82 o
   7   3   1     3340.79     3651.65    139.51 o
   8   3   1     1772.68     2098.67    105.28 o
   9   3   1     2885.87     3298.41    179.40 o
  10   3   1     9976.29    10571.69    171.73 o
  11   3   1    13270.89    13568.72    224.82 o
  12   3   1      964.82     1076.02    107.57 o
  13   3   1    13098.11    13295.24    286.30 o
  14   3   1     2668.98     2868.56    111.36 o
  15   3   1      201.70      384.97     99.90 o
  16   3   1      252.81      306.57     99.26 o
  17   3   1     1080.29     1094.38     97.71 o
  18   3   1      728.64      844.82    110.87 o
  19   3   1       80.17       41.79    106.19 o
  20   3   1      103.28       87.16    107.25 o
   0   4   1    27032.38    26765.80    892.48 o
   1   4   1    30590.81    30856.88    630.88 o
   2   4   1     8205.38     8049.02    174.33 o
   3   4   1    44673.99    44029.59    476.29 o
   4   4   1    89395.90    83001.64   2537.78 o
   5   4   1    61637.32    59901.57   3437.89 o
   6   4   1      244.53      303.40    108.90 o
   7   4   1    71284.32    70503.26   2387.14 o
   8   4   1    12210.77    12444.23    312.33 o
   9   4   1      419.42      624.71    116.00 o
  10   4   1     5531.54     5878.30    191.53 o
  11   4   1    11157.97    12019.40    317.01 o
  12   4   1    11569.21    12377.24    290.91 o
  13   4   1     5018.80     4864.21    122.63 o
  14   4   1      153.49      247.61    108.85 o
  15   4   1     6838.65     6534.80    153.35 o
  16   4   1     1239.24     1342.71    133.53 o
  17   4   1        2.41       90.45    105.78 o
  18   4   1      887.09      864.46    143.39 o
  19   4   1      975.00     1109.17    120.63 o
  20   4   1      282.60      303.53    111.33 o
   1   5   1     5687.76     6595.16    386.92 o
   2   5   1    80756.80    85506.43   3308.65 o
   3   5   1   194175.00   200096.52  10500.15 o
   4   5   1      347.53      620.84    157.72 o
   5   5   1   274904.91   261805.53   7128.17 o
   6   5   1    33897.86    33845.49   1863.98 o
   7   5   1     1013.54     1224.82    187.67 o
   8   5   1     2243.66     2353.44    198.83 o
   9   5   1     6745.99     7033.17    249.22 o
  10   5   1    23441.53    25238.11    991.78 o
  11   5   1    15472.48    16916.57    823.84 o
  12   5   1     1059.04     1059.90    119.40 o
  13   5   1    27035.54    27342.09    614.52 o
  14   5   1     3063.26     3282.97    216.06 o
  15   5   1      763.27      585.10    145.37 o
  16   5   1     1115.29     1309.83     99.92 o
  17   5   1     2079.23     2035.78    101.48 o
  18   5   1     1122.68     1281.32    112.34 o
  19   5   1       63.48      198.07    125.45 o
  20   5   1      192.98      377.46    213.87 o
   0   6   1    30191.28    33207.20    361.47 o
   1   6   1    53282.29    53313.49   1379.28 o
   2   6   1    10663.18    10055.88    391.93 o
   3   6   1    81118.31    78135.16   2648.06 o
   4   6   1   119200.29   124639.07   5874.71 o
   5   6   1    54573.59    42173.02   8122.22 o
   6   6   1      288.87      587.99    124.02 o
   7   6   1    58007.27    55613.35   2302.46 o
   8   6   1    11874.76    11139.62    350.88 o
   9   6   1     2953.25     3210.46    211.10 o
  10   6   1     7220.43     7460.19    276.64 o
  11   6   1    16792.10    18041.07    608.41 o
  12   6   1    15794.32    16955.52    868.25 o
  13   6   1     5118.76     5109.71    142.16 o
  14   6   1      131.71      271.40    124.31 o
  15   6   1     8076.47     7167.66    290.59 o
  16   6   1     1159.35     1060.51    110.65 o
  17   6   1        8.54       24.63    111.27 o
  18   6   1      623.38      875.27    110.93 o
  19   6   1     1294.40     1204.26    139.17 o
   1   7   1    23087.75    24537.63   1228.75 o
   2   7   1    58162.10    58247.73   2170.98 o
   3   7   1   119288.25   122206.45   2896.59 o
   4   7   1     1245.35     1542.93    106.77 o
   5   7   1    69934.73    71472.00   4467.93 o
   6   7   1    35494.81    34729.91    892.29 o
   7   7   1     2056.59     2395.44    150.77 o
   8   7   1     1723.27     1729.35    115.20 o
   9   7   1    13991.29    14225.86    317.49 o
  10   7   1    14824.98    15251.60    510.72 o
  11   7   1    10430.92    10013.55    168.15 o
  12   7   1     1829.31     2048.29    124.75 o
  13   7   1    11197.75    10579.19   1278.94 o
  14   7   1     3118.37     3010.67    101.46 o
  15   7   1      419.51      629.00    130.17 o
  16   7   1      400.74      622.75    106.91 o
  17   7   1     2726.45     2930.40    232.98 o
  18   7   1      967.34      904.10    115.28 o
  19   7   1      115.11      205.67    141.20 o
   0   8   1    14382.67    16117.41    334.74 o
   1   8   1    27901.85    28538.72   3649.18 o
   2   8   1    14726.19    14693.54    456.83 o
   3   8   1    50137.32    53665.38   2057.14 o
   4   8   1    65968.98    63466.75   3548.18 o
   5   8   1    19261.00    20469.51    907.37 o
   6   8   1     3908.50     3729.42    246.16 o
   7   8   1    19488.71    18754.28    585.06 o
   8   8   1     5256.59     5151.50    260.34 o
   9   8   1     4587.49     4669.87    210.39 o
  10   8   1     6400.60     6493.05    152.35 o
  11   8   1    15804.22    16679.77    646.96 o
  12   8   1    13174.86    14444.56    465.23 o
  13   8   1      631.19      817.33    103.45 o
  14   8   1      143.73      260.09     83.30 o
  15   8   1     4781.87     4264.23    232.07 o
  16   8   1      202.87        8.97     97.95 o
  17   8   1       28.67       80.12     99.35 o
  18   8   1      593.49      627.40    110.69 o
   1   9   1    42398.11    42787.73   1044.86 o
   2   9   1    29513.98    27954.32   4415.67 o
   3   9   1     9154.58     8458.14    691.73 o
   4   9   1      161.96      280.26     77.83 o
   5   9   1    20961.57    21596.17   1571.58 o
   6   9   1    12307.97    11882.79    488.76 o
   7   9   1     9683.51    10028.40    231.38 o
   8   9   1     1077.42     1405.87     99.32 o
   9   9   1    14768.92    15105.76    441.72 o
  10   9   1     8182.30     8770.03    342.11 o
  11   9   1     1988.54     1886.09     92.97 o
  12   9   1       65.29      277.37     88.77 o
  13   9   1     6201.78     5984.64    207.66 o
  14   9   1     1918.89     1822.26     96.92 o
  15   9   1      561.08      590.61    133.46 o
  16   9   1      822.15      890.78     99.04 o
  17   9   1     1313.27     1549.59    195.06 o
  18   9   1      419.51      488.41    100.11 o
   0  10   1      756.21     1197.08    287.44 o
   1  10   1    10027.47    10984.63    289.89 o
   2  10   1    12556.40    12691.17    155.73 o
   3  10   1    25280.86    25562.89    372.07 o
   4  10   1    37498.53    39160.93   1582.43 o
   5  10   1     5267.04     5618.74    245.17 o
   6  10   1     2527.68     2623.32    155.07 o
   7  10   1     2972.92     2795.50    227.11 o
   8  10   1      297.07      539.24    105.36 o
   9  10   1     4466.31     4528.23    272.49 o
  10  10   1     4160.25     4474.45    191.26 o
  11  10   1    10126.76     9853.59    348.74 o
  12  10   1     5012.25     5396.61    176.95 o
  13  10   1      257.26      310.12     83.86 o
  14  10   1      326.83      338.24     97.89 o
  15  10   1      196.37      265.96     99.88 o
  16  10   1      298.74      337.90    123.01 o
  17  10   1      167.78      431.73    142.93 o
  18  10   1      417.85      498.32    172.28 o
   1  11   1    24964.86    25121.36    124.12 o
   2  11   1     3387.13     3553.50    122.55 o
   3  11   1     4288.29     4310.80    315.48 o
   4  11   1       20.87      275.97     90.14 o
   5  11   1      672.58      943.99     93.79 o
   6  11   1     2947.58     3153.97    154.44 o
   7  11   1     9399.38     9757.85    444.85 o
   8  11   1      651.99      850.41    125.49 o
   9  11   1    11004.74    11669.27    366.14 o
  10  11   1     1631.39     1918.76     94.83 o
  11  11   1      255.15      635.60    128.90 o
  12  11   1       63.08       60.43     97.35 o
  13  11   1      142.47      300.94     94.41 o
  14  11   1      102.36      160.03     92.20 o
  15  11   1      237.36      445.90     84.76 o
  16  11   1       22.99      251.66    119.21 o
  17  11   1      328.39      300.82     94.34 o
   0  12   1     6352.41     7469.68    422.48 o
   1  12   1       55.00      124.25    156.52 o
   2  12   1     3558.33     3733.10    102.86 o
   3  12   1     3927.50     3970.01    117.93 o
   4  12   1     9458.53    10156.54    146.69 o
   5  12   1       23.97      154.71    132.97 o
   6  12   1     4094.29     4541.55    276.83 o
   7  12   1      664.12     1001.87    111.94 o
   8  12   1      759.00     1063.00     92.01 o
   9  12   1      455.29      424.00     88.42 o
  10  12   1     2365.36     2569.69    294.10 o
  11  12   1     2307.96     2243.40    117.07 o
  12  12   1     1289.03     1801.28    128.21 o
  13  12   1       63.92      248.35     87.74 o
  14  12   1      246.68      374.14     91.67 o
  15  12   1       14.12      111.94     85.34 o
  16  12   1      152.32      129.32    109.40 o
   1  13   1    17053.28    17287.62    386.85 o
   2  13   1       12.49     -112.42    132.18 o
   3  13   1     8699.57    10083.44    273.07 o
   4  13   1       54.87       68.78    106.46 o
   5  13   1    11014.98    12833.80    359.73 o
   6  13   1       93.74      246.10    213.97 o
   7  13   1     4329.27     4891.97    118.73 o
   8  13   1        0.16      189.90    121.10 o
   9  13   1     1101.05     1342.86    138.85 o
  10  13   1        1.66      139.25    125.29 o
  11  13   1      417.62      525.30     90.80 o
  12  13   1       98.21      149.12     73.04 o
  13  13   1      746.26      826.71     93.41 o
  14  13   1       14.10      180.30     79.56 o
  15  13   1       35.66      180.25     88.99 o
  16  13   1        8.55        5.19    131.86 o
   0  14   1     6605.04     7685.73    163.07 o
   1  14   1      791.36     1131.65     99.85 o
   2  14   1     6819.91     7150.37    163.58 o
   3  14   1      188.01      530.40    126.84 o
   4  14   1      647.66     1167.10    122.68 o
   5  14   1      539.70      721.84     82.16 o
   6  14   1     3391.92     3738.37    105.41 o
   7  14   1     3011.94     3500.68    105.85 o
   8  14   1     5185.68     5875.55    136.54 o
   9  14   1        6.19       82.27    101.90 o
  10  14   1      423.42      712.85    108.54 o
  11  14   1      111.15      -52.55    125.76 o
  12  14   1      196.88      364.29     82.12 o
  13  14   1       62.22       68.19     80.53 o
  14  14   1      569.22      668.19     84.34 o
  15  14   1      351.75      474.11    106.29 o
   1  15   1      242.71      285.39    103.89 o
   2  15   1     2788.85     3068.41    223.93 o
   3  15   1     8713.24    10073.50    124.02 o
   4  15   1       98.81      335.17    157.06 o
   5  15   1     8607.27     9898.48    204.38 o
   6  15   1     2063.19     2292.66     93.73 o
   7  15   1       12.07      -47.86     88.56 o
   8  15   1        5.37      282.71    143.61 o
   9  15   1      112.90      515.30    176.42 o
  10  15   1      805.82     1105.21    123.23 o
  11  15   1     1110.96     1048.87     97.45 o
  12  15   1      286.35      526.02    121.09 o
  13  15   1     1392.01     1405.36    142.77 o
  14  15   1      212.75      323.30     95.30 o
   0  16   1    15024.67    15306.09    148.52 o
   1  16   1     5727.23     6164.03    320.52 o
   2  16   1     1374.28     1298.51     82.11 o
   3  16   1     3082.28     3480.82    102.30 o
   4  16   1      178.40      449.79     98.64 o
   5  16   1      590.78      787.64    114.44 o
   6  16   1     2674.03     2852.44    146.23 o
   7  16   1     3178.58     3817.22    224.22 o
   8  16   1     4665.42     5178.35    179.65 o
   9  16   1     1284.25     1437.77    110.81 o
  10  16   1      271.18      352.15     99.31 o
  11  16   1     1111.95     1646.09    194.84 o
  12  16   1       71.14      102.94     86.05 o
  13  16   1       30.15      157.66    240.83 o
   1  17   1     3783.76     4341.65    188.97 o
   2  17   1     3620.12     3887.84     93.58 o
   3  17   1     2498.41     2861.27    181.85 o
   4  17   1      144.97      209.86    143.72 o
   5  17   1     3035.75     3370.88    135.68 o
   6  17   1     2624.11     2705.09    105.34 o
   7  17   1      856.63     1165.50    128.22 o
   8  17   1       71.06      275.87    109.95 o
   9  17   1     1836.13     2013.80    102.71 o
  10  17   1      826.26      778.19    128.95 o
  11  17   1      297.52      416.55    132.29 o
   0  18   1     9549.46     9385.88    441.90 o
   1  18   1     4187.78     4321.26    154.50 o
   2  18   1      709.43      821.08    106.00 o
   3  18   1     3036.01     3384.94    138.91 o
   4  18   1      313.46      590.21     93.83 o
   5  18   1      554.28      368.00     79.89 o
   6  18   1     1012.39     1070.31    170.99 o
   7  18   1     2151.49     2261.93    248.90 o
   8  18   1     4432.29     4532.05    110.11 o
   9  18   1     1447.62     1222.95    111.69 o
  10  18   1       31.97      -40.21    214.32 o
   1  19   1     5462.98     5128.21    229.80 o
   2  19   1     2641.47     2442.45    103.69 o
   3  19   1      303.87      258.57     87.55 o
   4  19   1       40.43      407.09     85.82 o
   5  19   1     1568.93     1699.25     95.93 o
   6  19   1     2056.02     1963.13    103.29 o
   7  19   1     1823.84     1659.20    130.87 o
   8  19   1       91.12      394.24    229.93 o
   0  20   1     4027.41     3913.41    275.79 o
   1  20   1     2019.68     1809.99    114.11 o
   2  20   1      644.06      501.54     79.60 o
   3  20   1     2112.14     2024.28    139.77 o
   4  20   1      461.43      630.00    142.14 o
   5  20   1      334.82       10.12    175.25 o
   0   0   2    50214.38    54895.77   2519.55 o
   1   0   2   236684.34   233348.38  14612.96 o
   2   0   2   227025.47   246083.38   4686.92 o
   3   0   2   158856.89   164610.52   3312.86 o
   4   0   2    24730.38    24896.72    991.83 o
   5   0   2    33574.60    33309.20   1447.87 o
   6   0   2   190528.09   186249.98  17287.02 o
   7   0   2   132823.77   130510.54   7230.83 o
   8   0   2    11070.97    11606.46    781.30 o
   9   0   2    39160.72    40360.18    971.14 o
  10   0   2    66120.95    66451.34   1882.12 o
  11   0   2    26213.86    26353.95    202.35 o
  12   0   2     4812.20     4892.30    203.82 o
  13   0   2     1579.36     1144.96    299.27 o
  14   0   2     5052.09     5902.94    732.69 o
  15   0   2    21645.50    21832.18    716.04 o
  16   0   2       18.46       99.64    118.87 o
  17   0   2     1276.45     1264.95    130.08 o
  18   0   2     2978.54     2779.09    150.11 o
  19   0   2     1829.77     1648.91    155.22 o
  20   0   2      608.92      506.00    147.13 o
   1   1   2   156372.47   149499.50   3066.30 o
   2   1   2    36543.25    36764.93    626.02 o
   3   1   2    98641.02    96353.05   3254.37 o
   4   1   2     3431.86     3987.37    148.53 o
   5   1   2   127697.16   119949.40   3007.90 o
   6   1   2     1619.39     1932.27    103.01 o
   7   1   2    40423.10    39578.33   1323.18 o
   8   1   2      801.16     1187.00    107.81 o
   9   1   2    56077.59    54987.90    868.69 o
  10   1   2    16152.53    15855.98    241.40 o
  11   1   2     5854.10     6028.48    126.20 o
  12   1   2     3819.70     3498.38    120.56 o
  13   1   2    25322.12    21094.34   2270.61 o
  14   1   2       37.97      167.24     88.85 o
  15   1   2     1512.37     1715.98     98.07 o
  16   1   2       21.74      221.69     90.16 o
  17   1   2     5060.02     4638.97    100.75 o
  18   1   2      997.11      941.83     97.13 o
  19   1   2        9.14      104.40     94.57 o
  20   1   2      133.55      187.26    108.40 o
   0   2   2     5312.04     6255.81    211.40 o
   1   2   2   238632.80   226281.38   3469.82 o
   2   2   2   500542.72   441169.88   6846.41 o
   3   2   2    11824.93    11507.96    400.94 o
   4   2   2    35744.18    35289.51    875.90 o
   5   2   2    14442.17    13947.85    212.99 o
   6   2   2   127558.14   127170.92   5520.29 o
   7   2   2   160679.55   136229.91  20153.50 o
   8   2   2      406.31      757.76    155.99 o
   9   2   2    28824.99    29501.60    555.37 o
  10   2   2    53375.93    53444.91    947.77 o
  11   2   2    12843.66    13120.46    158.22 o
  12   2   2    10233.78     9432.87    774.08 o
  13   2   2      193.47      330.36     92.56 o
  14   2   2     5659.38     6267.80    324.94 o
  15   2   2    13350.99    13468.06    145.82 o
  16   2   2       77.76      103.37     94.20 o
  17   2   2      393.56      537.00    108.42 o
  18   2   2     1530.43     1461.05    111.54 o
  19   2   2     1352.47     1216.79    103.68 o
  20   2   2      354.19      367.12    114.15 o
   1   3   2    72593.42    70452.84    627.13 o
   2   3   2    15064.37    14229.61    153.86 o
   3   3   2    41601.89    39853.56   1223.52 o
   4   3   2     2643.10     2748.30    125.80 o
   5   3   2    74712.28    69722.49   1325.51 o
   6   3   2     2738.37     3063.36    123.67 o
   7   3   2    27166.21    28874.83    655.70 o
   8   3   2      282.96      261.67     99.95 o
   9   3   2    34988.09    34554.43    576.45 o
  10   3   2     5819.78     5690.49    130.72 o
  11   3   2     1643.63     1709.38    120.52 o
  12   3   2      159.65      262.99    119.76 o
  13   3   2    11880.38    12106.50    224.63 o
  14   3   2      596.96      553.94     92.26 o
  15   3   2     1801.12     2086.93    107.97 o
  16   3   2      194.83      332.98     99.42 o
  17   3   2     3185.18     2903.50    112.17 o
  18   3   2       41.52      196.64    103.19 o
  19   3   2        4.18      -61.70    114.23 o
  20   3   2       35.42       13.84    103.94 o
   0   4   2    43545.45    44782.06   1294.62 o
   1   4   2    96689.99    97082.37   1765.26 o
   2   4   2   123095.41   132698.20   3226.36 o
   3   4   2    13346.39    13584.11    475.58 o
   4   4   2    72031.28    71421.95   1829.01 o
   5   4   2     1384.50     1571.81    115.54 o
   6   4   2    44462.43    43896.82   1270.86 o
   7   4   2    61545.03    65606.20   2281.53 o
   8   4   2     5734.38     6323.76    361.32 o
   9   4   2    15172.02    15896.82    462.31 o
  10   4   2    23548.42    23293.99    843.72 o
  11   4   2     3285.36     3422.21    111.12 o
  12   4   2    15470.62    15903.26    802.19 o
  13   4   2      284.14      314.17     92.93 o
  14   4   2     2257.61     2178.03    108.22 o
  15   4   2     6990.53     7574.05    111.92 o
  16   4   2      561.02      485.13    102.19 o
  17   4   2      874.26      970.44    101.22 o
  18   4   2      753.74      676.54    110.93 o
  19   4   2      454.04      553.27    106.03 o
  20   4   2      339.06      267.09    106.63 o
   1   5   2    10714.55    10172.67    263.44 o
   2   5   2     1901.40     1933.41    138.18 o
   3   5   2    10516.32    11048.27    336.71 o
   4   5   2     1348.88      986.56     85.80 o
   5   5   2    11995.82    12124.09    447.47 o
   6   5   2     4884.12     5200.64    156.26 o
   7   5   2     2637.19     2659.29    178.60 o
   8   5   2     1732.49     1704.06    101.81 o
   9   5   2     2651.61     3187.91    200.72 o
  10   5   2        7.76       96.64    112.67 o
  11   5   2      911.91      938.60    100.77 o
  12   5   2      109.15      287.07    103.80 o
  13   5   2     3147.18     3599.99    125.71 o
  14   5   2      148.50      226.39    107.87 o
  15   5   2       62.95       33.45    100.74 o
  16   5   2       80.39      217.35     96.20 o
  17   5   2      238.85      397.83    107.81 o
  18   5   2       84.03       92.49    102.19 o
  19   5   2        1.50       70.86    105.41 o
   0   6   2   124445.56   127925.08    400.08 o
   1   6   2    13171.91    12725.42    339.96 o
   2   6   2      168.65      308.82    107.45 o
   3   6   2     4732.61     5961.61    168.13 o
   4   6   2   132436.19   134439.23   3995.82 o
   5   6   2     3650.56     3858.80    131.78 o
   6   6   2     4530.82     4911.57    112.50 o
   7   6   2     2660.67     3208.11    185.25 o
   8   6   2    44016.29    46558.04   1300.99 o
   9   6   2     5146.50     5360.52    164.88 o
  10   6   2     2431.98     2432.48    119.59 o
  11   6   2       81.01      121.93     94.59 o
  12   6   2     4502.00     5039.40    121.37 o
  13   6   2     1549.12     1610.70    108.56 o
  14   6   2     1512.31     1197.98     92.39 o
  15   6   2      263.67      256.48    102.98 o
  16   6   2     1298.40     1320.08    111.35 o
  17   6   2       46.48       87.61    100.92 o
  18   6   2      693.54      536.54    107.60 o
  19   6   2       20.54      283.08    108.88 o
   1   7   2     1379.14     1597.09    187.71 o
   2   7   2     2589.52     2779.24    139.97 o
   3   7   2     2475.75     2898.11    196.69 o
   4   7   2     3151.67     3349.26    158.83 o
   5   7   2     1074.87     1414.06     90.47 o
   6   7   2      374.27      411.05     85.23 o
   7   7   2      169.42      466.36    100.24 o
   8   7   2     2232.38     2020.93    101.34 o
   9   7   2     2552.38     2765.36    133.64 o
  10   7   2     1585.18     1493.28    103.96 o
  11   7   2      129.82      407.02    111.41 o
  12   7   2      966.87     1228.22    144.03 o
  13   7   2       11.89      144.96    100.73 o
  14   7   2       54.25       36.24    136.85 o
  15   7   2        1.95       53.81     94.08 o
  16   7   2      334.62      222.02     98.09 o
  17   7   2      336.33      513.07     99.28 o
  18   7   2       23.50      220.46    107.49 o
  19   7   2        0.77      153.97    113.53 o
   0   8   2   188778.84   196291.81   3672.74 o
   1   8   2      429.32      666.59     92.66 o
   2   8   2       45.94       23.57     75.47 o
   3   8   2    20448.02    20358.20    948.54 o
   4   8   2    78866.79    77985.89   2456.64 o
   5   8   2    19980.70    20679.93    540.34 o
   6   8   2        8.33      194.92    138.35 o
   7   8   2     1859.64     2076.81     99.79 o
   8   8   2    46699.73    44046.43   1322.71 o
   9   8   2       68.87       17.89    104.98 o
  10   8   2       61.65      144.77    100.96 o
  11   8   2     7436.66     7790.82    228.74 o
  12   8   2    10896.91    10753.77    381.27 o
  13   8   2      527.66      566.49    103.12 o
  14   8   2      571.83      563.12     88.28 o
  15   8   2      278.29      262.71     85.07 o
  16   8   2     1628.31     1712.38    177.36 o
  17   8   2       81.34      151.19     91.00 o
  18   8   2       18.51       15.54    147.09 o
   1   9   2    22995.03    25251.13    711.30 o
   2   9   2     3475.58     4061.01    232.28 o
   3   9   2    13894.45    13795.08    659.11 o
   4   9   2      566.38      552.88     93.30 o
   5   9   2    17190.00    17208.81    727.73 o
   6   9   2       68.41      170.46     90.55 o
   7   9   2     5198.82     5443.08    284.46 o
   8   9   2      538.47      703.42     88.22 o
   9   9   2    11307.45    11522.20    125.81 o
  10   9   2     3539.67     3307.18    102.19 o
  11   9   2     1582.92     1581.65     86.84 o
  12   9   2     2371.10     2525.87    204.51 o
  13   9   2     4521.42     4039.62    166.96 o
  14   9   2      117.69       23.48     97.14 o
  15   9   2       63.24      193.22     89.58 o
  16   9   2        1.15      258.53     92.40 o
  17   9   2     1135.26     1199.93    137.86 o
  18   9   2      285.70      480.36    109.36 o
   0  10   2   117581.71   128352.59    353.01 o
   1  10   2    11716.88    12935.06    388.48 o
   2  10   2        5.58      142.67     82.14 o
   3  10   2    54280.90    54981.96   1636.51 o
   4  10   2    25360.87    26191.77   1123.88 o
   5  10   2    23244.87    24292.17    852.34 o
   6  10   2      117.11      248.12    106.26 o
   7  10   2    11858.35    12242.57    325.90 o
   8  10   2    37797.45    36718.93    707.46 o
   9  10   2      933.85      914.30    100.00 o
  10  10   2        5.04      -16.17     98.19 o
  11  10   2    11797.06    11562.29    274.75 o
  12  10   2     2173.18     1804.49     97.75 o
  13  10   2     3044.17     3127.80    121.67 o
  14  10   2      413.52      406.33     85.60 o
  15  10   2     3248.99     2958.00    158.11 o
  16  10   2     2024.86     1902.05    132.51 o
  17  10   2        2.13       86.23     99.95 o
   1  11   2    32139.43    34010.93    321.95 o
   2  11   2     7716.35     8600.60    352.75 o
   3  11   2    18945.54    19880.25    511.17 o
   4  11   2      663.05      786.69     92.32 o
   5  11   2    25282.72    25366.01    788.74 o
   6  11   2     2238.33     2606.49    227.99 o
   7  11   2     7626.49     7928.00    427.67 o
   8  11   2        8.21      -69.97     82.58 o
   9  11   2    17091.84    17672.20    320.81 o
  10  11   2     1409.24     1228.18    111.34 o
  11  11   2     2158.34     2225.52    113.84 o
  12  11   2       77.68       79.66     90.24 o
  13  11   2     5213.94     4909.38    100.82 o
  14  11   2      389.74      645.74     98.12 o
  15  11   2      340.60      291.91    114.51 o
  16  11   2       21.27       -1.46    104.24 o
  17  11   2     2173.10     1992.97    210.57 o
   0  12   2    26182.27    31281.24    856.83 o
   1  12   2    15139.24    16521.79    443.64 o
   2  12   2       90.10      218.78    253.68 o
   3  12   2    28460.89    32618.20    537.37 o
   4  12   2     3214.39     3614.77    128.04 o
   5  12   2    20622.27    21195.03    842.63 o
   6  12   2     2899.67     3011.35    253.15 o
   7  12   2    19228.33    19219.64   1004.57 o
   8  12   2    11934.49    11533.87    456.54 o
   9  12   2     1674.15     1840.83     91.23 o
  10  12   2        7.87       95.92    121.24 o
  11  12   2    11709.13    11674.29    200.97 o
  12  12   2       78.56      113.12     98.01 o
  13  12   2     1219.44     1145.00     96.65 o
  14  12   2      645.45      708.98    161.80 o
  15  12   2     2400.29     2458.68    142.01 o
  16  12   2      816.54      670.54     81.61 o
   1  13   2    16547.46    18009.02    303.94 o
   2  13   2     1192.24     1423.18    110.48 o
   3  13   2    17767.03    19178.33    284.42 o
   4  13   2       95.81      106.77     92.55 o
   5  13   2    21930.27    24988.50    446.00 o
   6  13   2     4333.91     4150.82    307.15 o
   7  13   2     5615.31     6285.73    184.49 o
   8  13   2     1129.34     1153.36     97.75 o
   9  13   2    12830.62    13458.38    361.79 o
  10  13   2      393.67      608.37     94.67 o
  11  13   2     1701.12     1703.95    102.96 o
  12  13   2       46.78      135.91    104.61 o
  13  13   2     4811.38     4183.00    350.38 o
  14  13   2      572.47      625.21     95.61 o
  15  13   2      171.44       47.28     96.00 o
   0  14   2     5595.18     6961.94    162.53 o
   1  14   2     8998.52     9337.86    164.11 o
   2  14   2    11840.77    12751.15    150.82 o
   3  14   2    24520.56    25519.07    453.58 o
   4  14   2     1696.24     1667.10    107.67 o
   5  14   2     9649.63    10135.99    253.41 o
   6  14   2     4971.87     5288.52    208.83 o
   7  14   2     6785.72     7608.33    252.49 o
   8  14   2     3221.85     3051.68    202.36 o
   9  14   2     1809.82     1810.80    138.30 o
  10  14   2      915.40     1154.65    100.71 o
  11  14   2     7533.06     6932.84    271.80 o
  12  14   2       12.35       62.48     95.29 o
  13  14   2      856.84     1083.51    174.51 o
  14  14   2      493.10      641.03    137.33 o
  15  14   2     1633.92     1215.10    184.16 o
   1  15   2    10604.89    11113.05    292.65 o
   2  15   2     1522.67     1921.23    147.99 o
   3  15   2     6165.08     6450.29    218.31 o
   4  15   2       74.91      -63.10    267.99 o
   5  15   2     7968.92     8348.67    148.91 o
   6  15   2     2342.28     2541.01    185.34 o
   7  15   2     2001.45     2045.60    142.50 o
   8  15   2      645.77      754.36     82.14 o
   9  15   2     4039.50     4520.91    209.93 o
  10  15   2       11.25       25.83    137.39 o
  11  15   2     1269.88     1142.09    175.31 o
  12  15   2       62.15      -87.18     87.18 o
  13  15   2     2419.75     2549.99    198.56 o
  14  15   2      318.31      680.27    715.86 o
   0  16   2       79.98       22.21    195.36 o
   1  16   2     2943.30     2986.27    149.13 o
   2  16   2     7263.28     7797.70    322.01 o
   3  16   2     5319.19     5955.10    243.78 o
   4  16   2     2069.24     1971.19     95.79 o
   5  16   2     2483.76     2386.34    143.26 o
   6  16   2     5277.21     5152.78    178.17 o
   7  16   2     2333.97     2528.03     92.31 o
   8  16   2       11.46      516.02    143.59 o
   9  16   2      648.64      639.60    147.87 o
  10  16   2      839.36      804.93     90.67 o
  11  16   2     2135.88     2074.12    105.85 o
  12  16   2       97.41      318.33     84.63 o
   1  17   2     1517.99     1692.09    128.92 o
   2  17   2       92.99       -4.82    181.65 o
   3  17   2      917.64     1028.90     85.13 o
   4  17   2       88.23      424.13    178.29 o
   5  17   2     1474.31     1447.97     93.59 o
   6  17   2      440.49      593.33    119.75 o
   7  17   2      710.80      688.43     81.37 o
   8  17   2      222.58      226.98     83.49 o
   9  17   2      968.05     1077.38    100.96 o
  10  17   2        7.71       99.74     86.56 o
  11  17   2      110.51      158.52    100.13 o
   0  18   2      257.02      202.61    103.65 o
   1  18   2      204.99      221.44    100.13 o
   2  18   2     2069.02     2140.93    188.58 o
   3  18   2      547.64      543.69    141.15 o
   4  18   2      692.27      833.53    109.16 o
   5  18   2      250.15      443.89     80.54 o
   6  18   2     1788.15     1746.92     90.29 o
   7  18   2      169.58      249.96    111.00 o
   8  18   2        2.69      171.11     89.99 o
   9  18   2       55.95      106.65    102.57 o
   1  19   2        3.11      231.68     89.04 o
   2  19   2        0.42      162.28    133.37 o
   3  19   2       30.22      -49.95    133.99 o
   4  19   2        0.08      297.84    142.41 o
   5  19   2        4.67      137.21    126.00 o
   6  19   2       23.69       91.41    204.00 o
   7  19   2        1.43       40.85     83.06 o
   0  20   2       43.65      -30.79    116.74 o
   1  20   2      173.65      304.77     91.13 o
   2  20   2      613.83      710.33    223.47 o
   3  20   2      117.86      163.49     85.12 o
   4  20   2        0.91       69.38     92.90 o
   1   1   3    27124.02    28663.94    864.75 o
   2   1   3    62433.29    65416.77   1469.49 o
   3   1   3   104419.69   108888.16   2299.46 o
   4   1   3    10880.27    11736.12    286.33 o
   5   1   3     5536.85     7639.65    385.20 o
   6   1   3     1579.95     1597.58    102.59 o
   7   1   3      441.31      863.07    104.63 o
   8   1   3      596.33      764.71     92.86 o
   9   1   3     4473.76     4770.03    151.11 o
  10   1   3     3675.11     3539.82    129.35 o
  11   1   3      276.21      495.80     81.60 o
  12   1   3      112.31      241.40     95.22 o
  13   1   3      683.85      891.47     95.14 o
  14   1   3      954.43     1132.42     84.48 o
  15   1   3      130.02      218.86     86.53 o
  16   1   3       30.37      145.43     91.53 o
  17   1   3       64.47      197.16    107.43 o
  18   1   3      369.89      459.48    105.05 o
  19   1   3       17.21       21.70    108.55 o
  20   1   3       99.59      135.95    110.88 o
   0   2   3    68974.32    63448.46   1349.06 o
   1   2   3     2942.57     2885.05    115.33 o
   2   2   3     2211.23     2273.08    110.67 o
   3   2   3    28777.20    28048.85    410.99 o
   4   2   3    44890.77    45230.46    943.08 o
   5   2   3      254.91      334.99    101.82 o
   6   2   3     5840.99     5565.10    111.90 o
   7   2   3      691.51      783.79     97.03 o
   8   2   3    16327.57    15267.78    272.42 o
   9   2   3     3344.12     3535.32    119.62 o
  10   2   3      130.32      154.10     84.08 o
  11   2   3     5203.52     4982.42    112.26 o
  12   2   3     6179.12     6056.43    113.44 o
  13   2   3      162.63      137.01     98.74 o
  14   2   3     1773.31     1756.58    101.12 o
  15   2   3        9.86       32.85     92.15 o
  16   2   3     1475.31     1466.97    101.56 o
  17   2   3        6.74      -27.82    100.90 o
  18   2   3      312.79      153.39    107.50 o
  19   2   3       58.06      373.65    112.46 o
  20   2   3      137.07      171.92    114.54 o
   1   3   3   163672.42   157067.16   2781.33 o
   2   3   3    65487.30    62126.09   1274.12 o
   3   3   3     7736.49     7665.47    200.69 o
   4   3   3      954.47      931.10     82.29 o
   5   3   3    12889.38    13545.22    471.96 o
   6   3   3    56641.02    56515.13   1127.48 o
   7   3   3    53052.52    52181.07   1241.67 o
   8   3   3      854.23      871.74    164.50 o
   9   3   3    25895.49    26259.74    453.14 o
  10   3   3    25986.22    25349.25    284.48 o
  11   3   3      475.08      495.60    109.19 o
  12   3   3     7726.68     7813.97    198.36 o
  13   3   3      128.64      386.13     97.53 o
  14   3   3     4328.84     4522.78    180.13 o
  15   3   3      721.06      812.95     91.96 o
  16   3   3      810.66      885.88     94.72 o
  17   3   3      469.53      475.91    193.53 o
  18   3   3      678.85      830.25    100.62 o
  19   3   3       27.78      215.45    108.86 o
  20   3   3      313.71      357.14    116.59 o
   0   4   3   189177.28   173558.30   4525.68 o
   1   4   3     1952.37     2123.36    107.14 o
   2   4   3      160.23      180.69     93.32 o
   3   4   3    20446.55    19685.12    678.77 o
   4   4   3    75522.55    73853.40   1589.31 o
   5   4   3     3432.00     3088.91    127.29 o
   6   4   3    10208.64    10356.25    416.86 o
   7   4   3       79.76      184.86    142.60 o
   8   4   3    72546.88    69287.90   1972.24 o
   9   4   3     3773.54     3645.20    118.73 o
  10   4   3     1725.24     1660.91    118.87 o
  11   4   3    13819.83    14802.00    547.10 o
  12   4   3    12831.88    13059.25    447.17 o
  13   4   3      381.39      538.59    126.29 o
  14   4   3     3934.43     3941.67     96.53 o
  15   4   3       20.46       75.67     92.10 o
  16   4   3     3892.93     3874.08    114.95 o
  17   4   3      468.44      476.02    103.64 o
  18   4   3      249.88      106.06    169.84 o
  19   4   3      955.41      690.15    106.80 o
   1   5   3    95244.71    91047.70   1188.81 o
   2   5   3   192212.02   194630.75   3991.28 o
   3   5   3     9579.47    10015.75    471.67 o
   4   5   3     4038.07     4572.46    137.16 o
   5   5   3    11154.36    10420.46    389.01 o
   6   5   3    82065.13    82572.91   2298.55 o
   7   5   3    25957.66    25808.30    818.02 o
   8   5   3     7405.76     8149.06    359.41 o
   9   5   3    27912.10    28033.99    898.76 o
  10   5   3    41562.42    40377.21   1764.14 o
  11   5   3     2040.08     2210.29    186.93 o
  12   5   3     1438.67     1798.64    104.51 o
  13   5   3      181.79      328.80     84.84 o
  14   5   3     9078.99     9656.05    143.25 o
  15   5   3      466.74      469.03     89.45 o
  16   5   3     1407.71     1347.59     96.14 o
  17   5   3     2315.39     2339.74     99.67 o
  18   5   3     2865.15     2573.59    146.03 o
  19   5   3        9.51        1.79    112.92 o
   0   6   3   231578.52   219868.55   1820.23 o
   1   6   3     5598.85     5634.90    140.14 o
   2   6   3     1350.55     1537.25    135.26 o
   3   6   3    37172.57    35272.07    700.02 o
   4   6   3    80857.75    81481.09   2471.07 o
   5   6   3     9322.61     8963.15    201.39 o
   6   6   3    13602.95    13495.90    345.04 o
   7   6   3      206.85      266.49     84.01 o
   8   6   3    79157.34    77798.98   2798.64 o
   9   6   3     2343.48     2415.00    170.97 o
  10   6   3      688.52      679.11    104.56 o
  11   6   3     8876.94     8819.05    289.82 o
  12   6   3    15742.84    16625.57    489.18 o
  13   6   3      553.92      922.18     93.72 o
  14   6   3     5763.28     5995.27    261.43 o
  15   6   3      125.68      224.90     95.95 o
  16   6   3     5710.10     5674.46    161.01 o
  17   6   3       54.30      169.53     90.73 o
  18   6   3      565.78      605.30    107.59 o
  19   6   3      489.90      855.19    146.28 o
   1   7   3    63968.71    65115.77    917.56 o
   2   7   3   108390.15   103482.98   1313.62 o
   3   7   3     4824.52     5126.57    135.15 o
   4   7   3     3832.97     4250.85    165.19 o
   5   7   3       87.75      303.18     87.80 o
   6   7   3    72770.48    70790.81   2637.30 o
   7   7   3    18337.74    18361.68    327.58 o
   8   7   3      335.10      545.54     93.74 o
   9   7   3    17586.06    17027.38    528.13 o
  10   7   3    30132.89    32034.28    608.47 o
  11   7   3      298.76      459.09    114.33 o
  12   7   3     9616.62    10108.66    258.96 o
  13   7   3      853.13     1073.64    101.01 o
  14   7   3     8055.66     8627.94    256.29 o
  15   7   3      766.82      870.33     99.26 o
  16   7   3     1011.04     1042.63    101.96 o
  17   7   3      425.30      695.13    100.05 o
  18   7   3     1037.50      992.67     97.05 o
  19   7   3       36.63     -108.79    108.79 o
   0   8   3   155445.20   156206.28   4566.35 o
   1   8   3      153.92      308.40    103.27 o
   2   8   3     3407.36     3214.92    108.50 o
   3   8   3    18941.95    18953.34    489.99 o
   4   8   3    46121.24    46826.96    789.29 o
   5   8   3     9950.34     9504.63    433.16 o
   6   8   3    11071.35    10839.70    453.98 o
   7   8   3      815.65      885.24    111.91 o
   8   8   3    51888.23    50405.14    285.19 o
   9   8   3       88.33      239.83     93.35 o
  10   8   3      433.83      628.48    110.06 o
  11   8   3     5046.94     4864.99    178.42 o
  12   8   3     7347.21     7275.88    145.80 o
  13   8   3     1753.52     2312.78     90.62 o
  14   8   3     2804.51     3263.91    129.71 o
  15   8   3      415.60      461.01     89.55 o
  16   8   3     4135.55     4382.99    218.86 o
  17   8   3       61.32       92.48     88.56 o
  18   8   3      461.84      453.23     93.74 o
   1   9   3      449.86      466.99     90.89 o
   2   9   3    66210.39    68982.02   1899.75 o
   3   9   3     7948.71     7380.94    210.70 o
   4   9   3     1138.88     1426.51     90.80 o
   5   9   3     5370.58     5637.30    216.38 o
   6   9   3    35336.25    35253.88    874.78 o
   7   9   3       26.03       95.47     90.17 o
   8   9   3     2217.72     2319.98    104.86 o
   9   9   3     1344.78     1525.90    109.30 o
  10   9   3    14768.35    15052.34    562.76 o
  11   9   3      611.73      833.53     95.77 o
  12   9   3      717.60      870.68     96.13 o
  13   9   3      486.11      915.97    138.84 o
  14   9   3     4214.98     4478.94    140.71 o
  15   9   3        2.77      178.83     85.54 o
  16   9   3      517.41      514.37     97.38 o
  17   9   3      423.90      579.58    123.46 o
  18   9   3     1177.47     1182.82    102.89 o
   0  10   3    53253.56    51144.67   3359.24 o
   1  10   3      210.32      226.00     86.02 o
   2  10   3     1947.31     1680.56     81.77 o
   3  10   3     5473.74     5346.14    258.10 o
   4  10   3     6908.31     7440.93    176.85 o
   5  10   3    14609.27    13999.92    309.83 o
   6  10   3     4367.16     4266.48    173.94 o
   7  10   3     1122.98     1309.41    183.91 o
   8  10   3    29228.29    28353.02    568.31 o
   9  10   3     1423.11     1625.11    112.27 o
  10  10   3       64.88      327.58     91.92 o
  11  10   3      557.04      518.30     99.98 o
  12  10   3     1181.30     1424.55    118.51 o
  13  10   3     1268.30     1561.78     95.14 o
  14  10   3     1448.44     1690.58     93.12 o
  15  10   3       93.03      222.49    119.22 o
  16  10   3     2279.04     2444.47     92.41 o
  17  10   3        6.70      -12.16     86.39 o
   1  11   3     8417.20     8468.09    522.90 o
   2  11   3     5083.82     4961.69    118.99 o
   3  11   3    25799.70    25549.25   1035.89 o
   4  11   3       33.33      387.34     86.94 o
   5  11   3    10014.64    10349.96    306.65 o
   6  11   3     9181.78     9344.10    354.31 o
   7  11   3     1969.73     1914.81    153.28 o
   8  11   3     1084.18     1038.98     97.25 o
   9  11   3      194.66      326.49     79.37 o
  10  11   3     1572.98     1653.55     93.49 o
  11  11   3     1345.99     1478.07     94.37 o
  12  11   3      241.61      417.86    102.50 o
  13  11   3       76.43      311.57    100.32 o
  14  11   3     1045.10     1264.80    175.67 o
  15  11   3       41.18      233.54     88.71 o
  16  11   3      141.27      336.39    102.70 o
  17  11   3      111.23      216.73     92.32 o
   0  12   3    13197.03    13113.48    522.33 o
   1  12   3     2331.44     2653.12     98.86 o
   2  12   3     3638.34     3664.52    104.41 o
   3  12   3     1214.80     1186.68     94.27 o
   4  12   3      887.55     1013.13     96.10 o
   5  12   3     4973.95     4965.62    136.05 o
   6  12   3     3159.84     3048.14     91.19 o
   7  12   3        1.69      105.11     80.03 o
   8  12   3     4159.81     4160.26    100.72 o
   9  12   3     2610.83     2659.12     93.77 o
  10  12   3      621.52      638.92     91.06 o
  11  12   3        6.67      287.58    149.82 o
  12  12   3      149.14      254.67     92.02 o
  13  12   3     1071.91      980.59    117.67 o
  14  12   3      195.16      505.15     98.05 o
  15  12   3       48.94      121.98    126.21 o
  16  12   3      379.23      485.44     96.71 o
   1  13   3     8435.82     8948.62    102.30 o
   2  13   3        7.82       53.86     91.82 o
   3  13   3     3113.91     2758.94     99.50 o
   4  13   3       17.36      180.02     92.39 o
   5  13   3     4485.12     4078.89    328.51 o
   6  13   3       26.61      119.02     75.93 o
   7  13   3     5430.49     5314.70    262.16 o
   8  13   3      149.60      389.35     83.93 o
   9  13   3     1673.62     1750.94     90.50 o
  10  13   3      226.20      265.42     74.37 o
  11  13   3     1353.49     1373.70    119.62 o
  12  13   3       65.48       10.62     78.29 o
  13  13   3      439.45      758.77    125.25 o
  14  13   3       34.04       59.00    107.84 o
  15  13   3      124.78       28.16     92.92 o
   0  14   3      226.50      551.19    102.63 o
   1  14   3     3308.83     3791.06     99.29 o
   2  14   3     2941.28     3166.80    179.74 o
   3  14   3      548.31      785.70     78.78 o
   4  14   3     6597.13     6775.55    296.63 o
   5  14   3     1024.76     1017.60     97.35 o
   6  14   3      420.75      654.60    108.70 o
   7  14   3     1043.38     1154.58    119.58 o
   8  14   3       28.13      316.94    114.04 o
   9  14   3     1310.32     1748.50    171.30 o
  10  14   3     1031.89     1217.50    159.52 o
  11  14   3        2.42       -9.83     89.65 o
  12  14   3     1376.96     1455.27     97.50 o
  13  14   3      481.31      619.12    132.01 o
  14  14   3       12.27       51.11    103.35 o
   1  15   3     5049.34     5673.06    111.48 o
   2  15   3     7875.45     8744.61    208.03 o
   3  15   3     1731.45     1970.08    155.99 o
   4  15   3      419.58      837.02    118.67 o
   5  15   3      236.85      521.34     86.00 o
   6  15   3     2723.79     2792.70    131.26 o
   7  15   3     1749.55     1998.21    148.46 o
   8  15   3       85.37      385.04     93.58 o
   9  15   3     1253.72     1209.02    120.63 o
  10  15   3     2173.67     2230.79    114.89 o
  11  15   3      214.87      406.07    143.04 o
  12  15   3      157.75      164.91     95.88 o
  13  15   3       15.76      265.50    158.37 o
   0  16   3     2983.70     3459.95    134.81 o
   1  16   3     2828.05     3149.08    161.93 o
   2  16   3     1943.86     2068.04    126.90 o
   3  16   3        9.93      132.18     79.02 o
   4  16   3    13822.95    14075.71    752.26 o
   5  16   3       36.23      -34.34     82.95 o
   6  16   3      348.04      608.05     83.90 o
   7  16   3     1862.84     1758.73     87.93 o
   8  16   3     1317.71     1336.41     88.94 o
   9  16   3      659.21      759.99    100.48 o
  10  16   3     1424.75     1323.28     78.10 o
  11  16   3        8.73      185.44     87.84 o
  12  16   3     2737.59     2367.95    185.84 o
   1  17   3      568.98      961.59    140.33 o
   2  17   3     7644.30     8226.13    275.77 o
   3  17   3      256.88      327.93    105.45 o
   4  17   3       95.98      314.57     85.52 o
   5  17   3      727.45      859.72     86.36 o
   6  17   3     5255.56     4836.81    264.21 o
   7  17   3      512.88      908.58     96.48 o
   8  17   3      242.47      251.02     81.92 o
   9  17   3      432.37      264.23     81.54 o
  10  17   3     2716.13     2448.69    152.90 o
  11  17   3       20.24      -91.11     91.11 o
   0  18   3     3647.13     3699.13    259.56 o
   1  18   3     1386.72     1474.20    137.39 o
   2  18   3     1184.94     1233.54     98.91 o
   3  18   3       33.30      161.59     85.66 o
   4  18   3    10499.16    10639.74    331.18 o
   5  18   3       93.31       19.00    190.40 o
   6  18   3       84.94      378.71    139.27 o
   7  18   3     2297.44     2149.50    154.26 o
   8  18   3     1977.54     2157.35    235.70 o
   9  18   3      160.31      153.66    111.47 o
   1  19   3       29.79        6.08     98.56 o
   2  19   3     6052.60     5828.06    290.61 o
   3  19   3     2057.63     1764.70    137.38 o
   4  19   3       61.15      133.25     72.81 o
   5  19   3     1448.93     1055.80     85.57 o
   6  19   3     4106.90     3654.34    160.07 o
   7  19   3        4.65      -46.75     98.73 o
   0  20   3     2472.24     2172.27    155.69 o
   1  20   3      946.42      993.05     79.04 o
   2  20   3      581.34      637.81     82.82 o
   3  20   3       13.70      297.68    133.32 o
   0   0   4    15918.68    16273.38   1145.19 o
   1   0   4    10105.67    10286.02    447.62 o
   2   0   4      126.34      177.99    155.86 o
   3   0   4   245858.28   251648.16   7189.87 o
   5   0   4   166114.09   173406.06   6547.69 o
   6   0   4    11120.93    11029.86    435.10 o
   7   0   4      396.29      422.82    130.94 o
   8   0   4     1135.66     1395.59    125.46 o
   9   0   4     7447.59     7790.56    402.48 o
  10   0   4     5439.70     4996.71    131.77 o
  11   0   4    28497.67    28143.10    515.76 o
  12   0   4    80492.34    77773.52    448.59 o
  13   0   4     9263.11     9330.54    221.89 o
  14   0   4      813.47     1018.38    109.49 o
  15   0   4     1227.31     1067.88    139.39 o
  16   0   4      673.22      810.81    143.40 o
  17   0   4      386.90      431.66    128.86 o
  18   0   4     1656.06     1212.36    196.50 o
  19   0   4     1810.21     1591.65    192.84 o
  20   0   4     1303.05      892.93    200.16 o
   1   1   4    40241.16    41071.72   1247.45 o
   2   1   4   138934.45   132098.44   3723.75 o
   3   1   4    34285.44    33247.84    823.97 o
   4   1   4      252.94      374.38     90.31 o
   5   1   4    25097.56    24239.43    613.44 o
   6   1   4   126227.07   120071.69   2824.27 o
   7   1   4     5928.14     6349.90    167.55 o
   8   1   4    10643.36     9980.86    185.60 o
   9   1   4    26272.94    25068.01    611.91 o
  10   1   4    21384.70    21167.58    575.57 o
  11   1   4     1821.97     1965.21     89.32 o
  12   1   4      691.94      816.85     93.60 o
  13   1   4     2812.02     2757.28    122.40 o
  14   1   4    15302.39    13831.36    347.44 o
  15   1   4      140.05       39.31     99.17 o
  16   1   4     2261.23     2235.93    117.08 o
  17   1   4     3133.30     2752.64    158.23 o
  18   1   4      975.07     1326.60    115.37 o
  19   1   4        2.90        6.14    120.27 o
  20   1   4      242.06      227.88    147.60 o
   0   2   4     7176.71     7505.27    375.80 o
   1   2   4     1653.38     2153.78    234.09 o
   2   2   4        7.85      114.20    102.82 o
   3   2   4    86435.19    84131.52   1812.09 o
   4   2   4   472138.25   431934.25   5066.24 o
   5   2   4    65443.38    67050.97   1582.26 o
   6   2   4     1335.22     1683.06    205.41 o
   7   2   4     2956.00     3328.32    218.21 o
   8   2   4      782.92      955.83    124.97 o
   9   2   4     3836.56     3992.19    117.90 o
  10   2   4     6563.43     6146.01    102.78 o
  11   2   4    25224.84    25233.14    838.75 o
  12   2   4    44812.64    43866.06    678.60 o
  13   2   4     6366.02     6341.16    128.20 o
  14   2   4      470.84      703.34     93.04 o
  15   2   4      388.58      382.51     79.44 o
  16   2   4      467.13      624.66     98.32 o
  17   2   4      539.46      658.29     94.04 o
  18   2   4     1237.52     1015.73     98.67 o
  19   2   4     1265.66      994.97    110.02 o
  20   2   4     1778.58     1372.48    124.32 o
   1   3   4    18838.31    18167.58    334.24 o
   2   3   4    79148.09    72424.58   1370.59 o
   3   3   4     8087.47     7477.82    174.08 o
   4   3   4       34.26      170.96     85.67 o
   5   3   4    13555.45    13006.30    458.21 o
   6   3   4    62748.56    59646.73   1457.41 o
   7   3   4     3125.87     3615.33    235.77 o
   8   3   4     5304.28     4789.16     99.52 o
   9   3   4    14280.23    14160.16    253.64 o
  10   3   4    13440.62    13011.16    392.17 o
  11   3   4     2222.65     2312.45    114.20 o
  12   3   4      816.46      900.11    102.04 o
  13   3   4     2498.56     2489.35    107.55 o
  14   3   4     6335.41     6141.94    114.12 o
  15   3   4       42.18      179.43     83.12 o
  16   3   4     1152.20     1157.86     89.50 o
  17   3   4     1085.33     1106.12    119.66 o
  18   3   4     1155.44     1266.34     99.71 o
  19   3   4       97.08       73.90    108.87 o
   0   4   4     4806.21     5161.27    268.65 o
   1   4   4     7501.14     8340.74    195.28 o
   2   4   4    18935.58    18701.91    445.36 o
   3   4   4    79336.97    80096.27   1624.35 o
   4   4   4   134674.48   132712.70   2981.95 o
   5   4   4    47671.39    45722.68   1602.73 o
   6   4   4    10081.01     9523.66    331.65 o
   7   4   4     1175.93     1432.89     85.91 o
   8   4   4      358.94      853.86    183.83 o
   9   4   4     3418.78     3518.70    110.61 o
  10   4   4     7374.99     7597.81    114.34 o
  11   4   4    14273.89    14180.07    326.50 o
  12   4   4    18001.34    18282.78    829.51 o
  13   4   4     4937.78     5116.32    152.13 o
  14   4   4       84.71      215.69     93.78 o
  15   4   4       31.00      131.87     98.09 o
  16   4   4       37.38      219.27     90.22 o
  17   4   4      290.44      303.95     94.61 o
  18   4   4     1180.77     1157.52    121.23 o
  19   4   4      609.66      578.26    100.47 o
   1   5   4     5703.25     5535.86     95.79 o
   2   5   4    13278.11    13113.83    192.51 o
   3   5   4     5350.25     5433.84    158.93 o
   4   5   4     2194.71     2932.81    183.21 o
   5   5   4     1933.22     1776.58     94.26 o
   6   5   4     3612.08     3631.44    179.50 o
   7   5   4       16.51       64.05    119.25 o
   8   5   4      135.34       97.87    115.40 o
   9   5   4     2318.14     2528.09    117.93 o
  10   5   4     4110.87     3837.22    154.61 o
  11   5   4     1333.00     1509.35    115.24 o
  12   5   4     1099.06     1203.54     99.01 o
  13   5   4      173.83      130.11    148.80 o
  14   5   4      496.50      559.36     94.64 o
  15   5   4        9.54      386.64     94.11 o
  16   5   4        4.14      294.95     83.67 o
  17   5   4      443.74      599.22    129.64 o
  18   5   4      178.34      322.87     87.07 o
  19   5   4       25.06      231.99    105.58 o
   0   6   4     1903.04     2292.99    138.11 o
   1   6   4    22740.60    21670.42    752.14 o
   2   6   4   105333.52   101837.49   3230.87 o
   3   6   4    29243.36    27789.96    791.48 o
   4   6   4     1166.69     1264.80     79.53 o
   5   6   4    17235.91    17590.37    578.80 o
   6   6   4    31469.20    31394.02    888.38 o
   7   6   4    13456.55    14268.10    359.69 o
   8   6   4       43.26      -57.16    199.67 o
   9   6   4     5441.85     6035.85    157.68 o
  10   6   4    17087.21    17036.90    519.36 o
  11   6   4     5220.77     5419.69    140.62 o
  12   6   4     2529.83     2557.46    110.23 o
  13   6   4     1087.02     1335.66    108.25 o
  14   6   4     2336.89     2358.44     92.84 o
  15   6   4      710.72      992.45     95.89 o
  16   6   4       77.66      401.17    147.17 o
  17   6   4      308.81      404.42    119.82 o
  18   6   4       96.45       81.08     93.56 o
  19   6   4      245.53      197.15    120.77 o
   1   7   4     2153.94     2416.72     89.41 o
   2   7   4      499.94     1322.84    243.66 o
   3   7   4       18.50       33.87     81.78 o
   4   7   4     1013.93     1150.69     85.13 o
   5   7   4      518.04      585.66     90.84 o
   6   7   4     5433.69     5441.41    273.44 o
   7   7   4      807.38     1079.20     97.51 o
   8   7   4     4119.49     3813.94    170.90 o
   9   7   4      411.14      621.49    111.76 o
  10   7   4      847.21     1053.20    206.52 o
  11   7   4       10.11       55.67    110.59 o
  12   7   4      529.58      873.83    172.51 o
  13   7   4      112.94      243.77    122.02 o
  14   7   4      836.22     1181.77    123.94 o
  15   7   4      167.02       87.80     97.38 o
  16   7   4      450.94      475.08     97.76 o
  17   7   4       24.16      144.96     83.67 o
  18   7   4        7.43      148.84    100.73 o
  19   7   4        7.10      128.87    217.98 o
   0   8   4      691.20      910.50    110.00 o
   1   8   4    21904.48    20983.72    606.90 o
   2   8   4    63086.66    59740.07   1430.53 o
   3   8   4     4378.63     4052.80    131.08 o
   4   8   4    20046.85    19286.19    618.69 o
   5   8   4     2070.86     2266.82    106.27 o
   6   8   4    52085.04    47206.46   1585.06 o
   7   8   4    17685.81    17286.43    694.15 o
   8   8   4     4556.83     4607.88    154.19 o
   9   8   4     2705.25     2619.34    102.24 o
  10   8   4     5129.55     5161.99    149.40 o
  11   8   4      934.42     1156.90     93.06 o
  12   8   4     1656.26     1866.84    141.13 o
  13   8   4      349.50      440.55    106.68 o
  14   8   4     3302.12     3162.92    104.66 o
  15   8   4     2077.77     2008.26    144.85 o
  16   8   4      916.26      948.91    101.97 o
  17   8   4       58.01      170.88     96.68 o
  18   8   4      202.38      145.06     88.81 o
   1   9   4     3528.53     3742.93    131.31 o
   2   9   4    20558.54    19423.53    450.36 o
   3   9   4     3990.59     3674.82    101.87 o
   4   9   4       81.59      203.04     76.31 o
   5   9   4     5114.94     5038.60    195.92 o
   6   9   4    24330.94    22393.18    779.00 o
   7   9   4     2416.80     2331.49    104.53 o
   8   9   4     2431.06     2546.64    170.14 o
   9   9   4     2234.37     2233.18     95.92 o
  10   9   4     4951.63     5123.11    326.63 o
  11   9   4      128.48      262.27     94.70 o
  12   9   4       24.09      153.79    103.96 o
  13   9   4     1053.34     1164.91    106.91 o
  14   9   4     3068.10     2981.32    152.22 o
  15   9   4      237.72       97.87    147.98 o
  16   9   4      633.71      638.71     99.03 o
  17   9   4      384.11      491.96    101.59 o
  18   9   4       65.45      261.32    115.63 o
   0  10   4    21500.48    21779.14    384.09 o
   1  10   4    24079.87    24138.47    476.55 o
   2  10   4    33039.30    31967.59    628.77 o
   3  10   4      221.31      445.58     96.90 o
   4  10   4    33990.62    34070.28   1211.13 o
   5  10   4      390.78      740.89     78.02 o
   6  10   4    33638.80    31374.49   1447.94 o
   7  10   4    20013.00    20500.95    678.30 o
   8  10   4     9460.41     9547.69    294.01 o
   9  10   4     3818.68     3651.23    139.93 o
  10  10   4     3986.06     3746.11    184.96 o
  11  10   4      165.61      256.36     79.39 o
  12  10   4     5428.41     5517.98    296.02 o
  13  10   4       31.84      358.68     94.91 o
  14  10   4     4108.47     3472.34    182.54 o
  15  10   4     2399.05     2335.96    120.56 o
  16  10   4     1472.86     1369.64    109.88 o
  17  10   4      198.60      251.38    135.32 o
   1  11   4     6851.31     7299.75    347.53 o
   2  11   4    32599.24    32997.96   1201.31 o
   3  11   4     5500.06     5588.73    267.94 o
   4  11   4      906.47      894.79    120.42 o
   5  11   4    10056.64    10087.14    273.03 o
   6  11   4    18980.30    18489.60    664.35 o
   7  11   4     2452.58     2468.76    149.32 o
   8  11   4     1962.30     1871.50     90.91 o
   9  11   4     4351.19     4134.01    185.09 o
  10  11   4     7363.58     6978.71    312.95 o
  11  11   4      368.45       91.22    141.33 o
  12  11   4      580.35      666.50    151.44 o
  13  11   4     2184.42     2057.30    151.37 o
  14  11   4     3055.62     2672.47    101.12 o
  15  11   4      138.77      348.19    106.56 o
  16  11   4      598.83      633.04    112.38 o
   0  12   4    49783.09    49181.96   3829.02 o
   1  12   4    17671.08    17446.07    685.24 o
   2  12   4     7996.43     8617.58    421.28 o
   3  12   4      531.85      725.85    132.59 o
   4  12   4    20959.98    20820.26    893.47 o
   5  12   4       85.33       88.20     99.56 o
   6  12   4     7166.21     7127.10    160.85 o
   7  12   4    15525.99    15161.46    734.56 o
   8  12   4    19994.97    18821.03    786.16 o
   9  12   4     3093.02     2917.99    142.10 o
  10  12   4      192.66      162.34    108.93 o
  11  12   4      736.37      978.65    137.68 o
  12  12   4     2698.94     2582.70    115.40 o
  13  12   4        5.68     -110.38    123.54 o
  14  12   4     2280.62     2122.48    125.40 o
  15  12   4     1919.60     1715.53     92.86 o
  16  12   4     1566.43     1467.86     87.83 o
   1  13   4     6026.43     5937.56    249.14 o
   2  13   4    26415.97    26320.67   1214.47 o
   3  13   4     2879.12     2729.47     75.42 o
   4  13   4       71.83       65.83     79.89 o
   5  13   4     5852.08     5823.16    284.58 o
   6  13   4    15960.85    15039.23    681.87 o
   7  13   4     1112.16     1497.16     80.49 o
   8  13   4      295.21      318.30     73.06 o
   9  13   4     2383.69     2474.63    150.40 o
  10  13   4     9861.21     9083.55    396.98 o
  11  13   4      466.29      763.94    130.64 o
  12  13   4     1044.44     1239.41    221.29 o
  13  13   4     1953.04     1861.04     96.64 o
  14  13   4     1398.50     1293.28    159.96 o
  15  13   4        3.63       43.94     87.77 o
   0  14   4    41747.73    41186.02   1795.21 o
   1  14   4     8029.48     8120.53    212.09 o
   2  14   4      299.46      330.23     75.23 o
   3  14   4     2782.74     2782.01    123.13 o
   4  14   4     2153.21     2566.26    103.77 o
   5  14   4      639.41      801.66     95.54 o
   6  14   4     1049.55     1063.03     85.80 o
   7  14   4     4869.91     5131.35    159.11 o
   8  14   4    16483.48    15703.16    649.85 o
   9  14   4     1757.86     1722.50    103.26 o
  10  14   4      265.55      241.32     77.82 o
  11  14   4      762.06      804.72     79.72 o
  12  14   4     1516.66     1470.07    118.66 o
  13  14   4       18.98      163.53    102.60 o
  14  14   4      663.49      451.87    133.76 o
   1  15   4     2078.59     2243.71     85.76 o
   2  15   4    12560.79    12123.55    493.78 o
   3  15   4     2796.54     2761.24     85.39 o
   4  15   4     1585.71     1764.58     77.98 o
   5  15   4     3007.59     2958.15    121.82 o
   6  15   4     3060.42     3275.59    182.70 o
   7  15   4      550.30      733.18    102.89 o
   8  15   4       11.17      193.12     77.23 o
   9  15   4     1161.37     1357.95    114.65 o
  10  15   4     4951.31     4438.48    248.90 o
  11  15   4      226.85      636.97    134.70 o
  12  15   4      661.93      994.41    109.22 o
  13  15   4      741.13     1055.08    148.01 o
   0  16   4    20916.31    20071.83   1042.53 o
   1  16   4     2283.04     2270.14    137.01 o
   2  16   4      819.14      909.84    113.59 o
   3  16   4      261.00      218.08     69.69 o
   4  16   4      143.57      352.46     65.80 o
   5  16   4       21.84       55.78     71.29 o
   6  16   4       41.21      146.52     97.41 o
   7  16   4     1510.54     1547.91     93.65 o
   8  16   4     8020.35     6869.03    389.93 o
   9  16   4      744.35      817.42     94.83 o
  10  16   4      229.32      456.51     75.71 o
  11  16   4      402.57      576.54     77.87 o
  12  16   4      198.07      266.40    113.59 o
   1  17   4      279.35      448.47     64.52 o
   2  17   4     2072.58     2065.23    123.80 o
   3  17   4      242.63      295.50     95.68 o
   4  17   4       38.34      -59.10    121.07 o
   5  17   4      591.67      582.99     76.33 o
   6  17   4      718.60      859.95    118.10 o
   7  17   4      109.79      307.01    110.26 o
   8  17   4       11.71      101.02    150.38 o
   9  17   4      161.59      205.44     89.99 o
  10  17   4     1571.43     1484.48    140.09 o
   0  18   4     5401.18     4617.34    325.60 o
   1  18   4      506.55      466.00     76.25 o
   2  18   4      275.25      403.76    103.76 o
   3  18   4       82.41       72.72     69.81 o
   4  18   4      707.13      763.92     95.78 o
   5  18   4       42.98       38.45     78.92 o
   6  18   4      191.46      318.51    140.09 o
   7  18   4      130.54      171.25     88.61 o
   8  18   4     1664.00     1609.99     84.55 o
   9  18   4      272.08      460.96     81.14 o
   1  19   4       90.59      103.98    107.94 o
   2  19   4        3.79      160.05     76.95 o
   3  19   4        5.03       27.46    131.34 o
   4  19   4        2.13      147.61     80.06 o
   5  19   4        5.04      178.99    133.62 o
   6  19   4        0.12       86.16     77.71 o
   7  19   4        0.25      252.99    317.60 o
   0  20   4        5.15       54.00    140.76 o
   1  20   4       25.16       71.42     73.62 o
   2  20   4       21.70      283.46     70.05 o
   3  20   4       71.20      224.83    188.73 o
   1   1   5    20331.00    19911.79    531.53 o
   2   1   5      395.30     1842.72    164.95 o
   3   1   5     2000.70     2415.58    140.34 o
   4   1   5     4934.75     6351.19    179.57 o
   5   1   5     1192.17     1284.12     89.72 o
   6   1   5     4495.09     5925.08    253.00 o
   7   1   5     7244.97     6870.18    227.50 o
   8   1   5        1.00       89.41     81.65 o
   9   1   5     8243.41     8400.23    262.46 o
  10   1   5        7.33       -2.00    103.77 o
  11   1   5      127.99      113.56     93.25 o
  12   1   5      154.79      221.54     90.30 o
  13   1   5      574.35      668.79     89.32 o
  14   1   5       35.38      186.15     85.78 o
  15   1   5     1012.56     1015.53    103.86 o
  16   1   5       18.60      -32.25     90.04 o
  17   1   5      320.50      419.05    111.38 o
  18   1   5        0.79       75.46    214.32 o
  19   1   5       10.29      193.94    148.55 o
   0   2   5      293.59      273.96    105.62 o
   1   2   5    26927.47    24977.70    599.32 o
   2   2   5      228.16      384.11     86.24 o
   3   2   5    25249.74    24883.98    474.28 o
   4   2   5       12.09       52.06     91.19 o
   5   2   5     3424.80     3232.53    140.40 o
   6   2   5     1027.99     1248.33    159.23 o
   7   2   5    13556.14    11774.31    335.77 o
   8   2   5      572.16      459.74    118.27 o
   9   2   5    11342.89    11179.41    254.55 o
  10   2   5      175.68       33.39    103.16 o
  11   2   5    12068.35    11047.24    282.53 o
  12   2   5       37.05      198.59     97.31 o
  13   2   5       45.49      129.11     94.75 o
  14   2   5        2.95      130.02     93.94 o
  15   2   5     1024.48     1095.19     88.07 o
  16   2   5      119.94      279.62    106.52 o
  17   2   5      404.20      394.30     99.46 o
  18   2   5        0.01        5.32     93.24 o
  19   2   5      617.27      685.36    115.30 o
   1   3   5   170042.95   161305.31   1937.00 o
   2   3   5       42.05      516.07     80.98 o
   3   3   5      601.19      763.41     77.74 o
   4   3   5     2997.91     2839.59     89.65 o
   5   3   5     1642.36     1791.20     80.70 o
   6   3   5     4867.88     4964.10    224.62 o
   7   3   5    51609.88    50039.48    980.22 o
   8   3   5      638.58      710.22    108.72 o
   9   3   5    58038.03    56577.61   1372.32 o
  10   3   5      335.21      683.38     95.73 o
  11   3   5       37.58      265.03     87.96 o
  12   3   5      154.63      432.96    107.65 o
  13   3   5     3940.62     3978.18    113.27 o
  14   3   5      373.85      608.44    117.28 o
  15   3   5      855.36      933.46    138.91 o
  16   3   5       18.63      254.12    101.17 o
  17   3   5     2791.51     2512.85     98.01 o
  18   3   5       11.22      127.31    146.97 o
  19   3   5        4.83      144.53     93.10 o
   0   4   5     4370.41     4414.41    158.17 o
   1   4   5   105009.54    98249.12   2270.73 o
   2   4   5      648.38      451.62     81.01 o
   3   4   5    53571.89    53012.48    814.42 o
   4   4   5       50.65      181.09     74.56 o
   5   4   5     4280.17     3949.27    106.15 o
   6   4   5      434.32      583.70     87.76 o
   7   4   5    36017.70    33868.95    646.77 o
   8   4   5     2365.69     2484.90     96.35 o
   9   4   5    26500.85    25621.88    521.37 o
  10   4   5      217.55      476.57     96.13 o
  11   4   5    21525.96    20522.55    443.66 o
  12   4   5      691.18      885.06    102.14 o
  13   4   5       27.07      177.10    130.03 o
  14   4   5      187.75      420.14     93.39 o
  15   4   5     6158.61     5866.29    106.19 o
  16   4   5      281.89      482.87     92.08 o
  17   4   5      702.68     1041.31     96.26 o
  18   4   5        4.92      152.34     95.33 o
  19   4   5     1544.90     1393.68    118.85 o
   1   5   5   275955.22   267351.00   5535.63 o
   2   5   5       10.06      221.81     85.37 o
   3   5   5     1648.71     1857.44    100.81 o
   4   5   5     1071.59     1193.69     68.49 o
   5   5   5    10848.68    11344.54    347.71 o
   6   5   5     3531.45     3450.13     98.88 o
   7   5   5    71085.98    66687.45   2479.66 o
   8   5   5      791.57      804.59    108.63 o
   9   5   5    51161.67    50410.24   1212.53 o
  10   5   5     3740.66     3922.82    244.64 o
  11   5   5      103.94      235.23    162.75 o
  12   5   5      495.83      613.74    106.80 o
  13   5   5     8525.18     8995.57    316.34 o
  14   5   5      464.70      845.95    108.63 o
  15   5   5     1755.63     1933.28    111.80 o
  16   5   5       16.00      127.47     86.85 o
  17   5   5     4415.17     3978.60    108.67 o
  18   5   5        2.30      156.50     90.71 o
  19   5   5       19.21       72.64    102.22 o
   0   6   5     1184.14      963.67     97.72 o
   1   6   5   103889.78    95138.52   1252.43 o
   2   6   5      959.60      752.76     90.06 o
   3   6   5    45307.93    42775.72    849.72 o
   4   6   5       13.27      174.15     70.79 o
   5   6   5     9788.01    10142.91    190.88 o
   6   6   5      258.49      280.06     99.80 o
   7   6   5    62282.15    61196.13   1908.78 o
   8   6   5     1441.24     1442.36    111.02 o
   9   6   5    23668.46    24106.81    685.12 o
  10   6   5      118.19      386.40    185.62 o
  11   6   5    21183.99    20026.29    570.61 o
  12   6   5        6.63       45.68    125.98 o
  13   6   5       69.93     -104.02    181.06 o
  14   6   5       12.65       94.89    100.73 o
  15   6   5     7670.19     8005.91    337.40 o
  16   6   5      217.27      468.73     95.93 o
  17   6   5      652.09      813.02     94.64 o
  18   6   5        1.46       88.24     93.36 o
   1   7   5    83327.83    73001.88   2086.28 o
   2   7   5      617.90      674.25     74.27 o
   3   7   5    12221.43    12256.17    502.89 o
   4   7   5       93.22      172.46     77.26 o
   5   7   5    28938.55    28900.85    588.97 o
   6   7   5      229.17      534.74     91.65 o
   7   7   5    34594.85    33997.39   1187.35 o
   8   7   5      115.03      140.06    114.46 o
   9   7   5    59754.59    59491.71   1399.90 o
  10   7   5     2695.13     2657.36    113.67 o
  11   7   5      691.74      726.95     87.26 o
  12   7   5      169.35      498.98    289.15 o
  13   7   5     8720.46     9037.50    445.55 o
  14   7   5       77.37      206.09     97.69 o
  15   7   5     1724.77     1994.26    167.48 o
  16   7   5       24.22       78.89    146.03 o
  17   7   5     3265.35     2707.52    102.84 o
  18   7   5       34.93      201.93     98.75 o
   0   8   5     2486.02     2110.72    110.07 o
   1   8   5    66870.59    59306.11   2415.24 o
   2   8   5     1017.70      926.00     83.24 o
   3   8   5    19969.03    20458.51    958.60 o
   4   8   5       85.14      294.88     87.84 o
   5   8   5     8764.26     8566.71    238.77 o
   6   8   5     1913.74     1822.92     85.68 o
   7   8   5    53814.09    53738.82   1686.50 o
   8   8   5      568.75      691.80     85.68 o
   9   8   5    13906.48    14538.38    225.67 o
  10   8   5     1185.76     1132.48    102.43 o
  11   8   5     8054.38     7887.51    152.74 o
  12   8   5        2.76      -96.27     96.27 o
  13   8   5      259.69      439.04     91.66 o
  14   8   5       97.92      209.05     96.30 o
  15   8   5     6241.20     6966.97    332.28 o
  16   8   5      105.64      133.82     85.24 o
  17   8   5      502.83      614.33     98.97 o
  18   8   5       59.20      342.64    141.06 o
   1   9   5    21763.35    20639.81    834.81 o
   2   9   5      145.94      361.91     78.07 o
   3   9   5    22709.91    22267.48    891.73 o
   4   9   5       63.34      245.90     80.87 o
   5   9   5    35688.27    33372.12   1704.76 o
   6   9   5        9.27      196.86     81.35 o
   7   9   5     5919.66     5944.88    273.09 o
   8   9   5        6.07      204.01     83.45 o
   9   9   5     6979.80     6842.76    113.62 o
  10   9   5       90.02      358.45    126.05 o
  11   9   5     1484.09     1629.68    131.62 o
  12   9   5       17.48      134.13    122.88 o
  13   9   5     6851.65     7093.15    439.70 o
  14   9   5       17.50      201.58     95.82 o
  15   9   5      708.87      548.63     91.33 o
  16   9   5        1.85       29.27    122.70 o
  17   9   5     1551.38     1444.23    103.26 o
   0  10   5     1380.33      966.88     94.91 o
   1  10   5    32580.37    28860.71   1244.52 o
   2  10   5     1904.65     1716.16    102.32 o
   3  10   5     1004.36     1151.58     80.83 o
   4  10   5      312.40      507.68    105.48 o
   5  10   5      863.02     1010.48     86.77 o
   6  10   5      301.99      521.49    132.83 o
   7  10   5    29378.98    28269.88   1319.48 o
   8  10   5      670.28      838.50     91.13 o
   9  10   5     3403.47     3379.60    119.69 o
  10  10   5      208.41      252.05     99.53 o
  11  10   5      434.25      440.91    115.30 o
  12  10   5       21.54      308.03    146.76 o
  13  10   5      280.19      161.82    105.69 o
  14  10   5      114.57      172.81    106.68 o
  15  10   5     4706.30     5303.63    218.48 o
  16  10   5       17.66      381.97     99.55 o
  17  10   5       52.37      100.53    179.46 o
   1  11   5      352.72      535.78     71.29 o
   2  11   5       80.50      227.83     91.35 o
   3  11   5    20353.42    18358.57    828.99 o
   4  11   5      121.40      102.01    100.28 o
   5  11   5    15325.12    14367.49    708.49 o
   6  11   5      271.13      544.52     74.25 o
   7  11   5       32.58      215.25     92.55 o
   8  11   5       48.20       73.13     80.05 o
   9  11   5      152.63      149.37     74.84 o
  10  11   5       75.14      168.78    121.76 o
  11  11   5     1320.73     1427.66    104.87 o
  12  11   5       13.17      329.30    115.16 o
  13  11   5     2249.57     2372.04     93.73 o
  14  11   5        1.78      147.16    171.23 o
  15  11   5       14.38       59.08     93.38 o
  16  11   5       15.31       21.28     83.62 o
   0  12   5      587.45      719.16    115.67 o
   1  12   5     5902.93     5431.92    326.57 o
   2  12   5      664.28      847.92    123.10 o
   3  12   5     2349.96     2453.74    176.71 o
   4  12   5      128.10      175.86    116.98 o
   5  12   5       43.42      -83.23     83.23 o
   6  12   5      849.37      924.41    101.90 o
   7  12   5     8046.27     7690.82    361.37 o
   8  12   5       13.76       45.62     76.80 o
   9  12   5      497.09      423.93    143.26 o
  10  12   5      643.70      761.43     83.96 o
  11  12   5      978.40      786.22    147.15 o
  12  12   5        8.37       95.94     85.69 o
  13  12   5        1.81      -40.62     94.82 o
  14  12   5      119.55      145.66     95.40 o
  15  12   5      823.64     1071.96    122.28 o
   1  13   5     9961.60     9654.13    354.92 o
   2  13   5       23.20      292.16     65.70 o
   3  13   5     2916.78     2768.52    189.96 o
   4  13   5      575.11      618.14    104.99 o
   5  13   5     4469.32     4314.30    165.54 o
   6  13   5     1456.90     1445.15     98.06 o
   7  13   5     3072.61     2610.21    131.68 o
   8  13   5      173.81      272.19    114.48 o
   9  13   5     2060.69     2424.37    163.70 o
  10  13   5      320.08      231.35     72.63 o
  11  13   5      259.06      597.58    164.66 o
  12  13   5       33.26        8.81    124.95 o
  13  13   5      268.94      585.76    117.41 o
  14  13   5      128.61      237.81     99.20 o
  15  13   5       10.80      158.46     87.84 o
   0  14   5      371.12      775.48    201.09 o
   1  14   5      224.49      422.29    211.78 o
   2  14   5      534.35      459.31     69.92 o
   3  14   5     7494.69     7160.22    360.22 o
   4  14   5     1193.78     1420.45    115.29 o
   5  14   5     4450.40     3931.93    245.24 o
   6  14   5      579.07      707.79    119.50 o
   7  14   5      153.31      317.49     71.12 o
   8  14   5      217.82      340.45     75.01 o
   9  14   5       63.26      144.19     77.87 o
  10  14   5      303.00      392.65     81.30 o
  11  14   5     2554.96     2321.46    149.05 o
  12  14   5       30.05       18.06     88.52 o
  13  14   5      120.47      224.39     83.96 o
  14  14   5      168.05       70.02    136.40 o
   1  15   5     8455.40     8722.68    286.08 o
   2  15   5        1.99      209.88     86.07 o
   3  15   5       50.05      127.53     86.93 o
   4  15   5        1.26      181.84     78.52 o
   5  15   5      329.63      636.45    100.50 o
   6  15   5       18.31       27.92     80.47 o
   7  15   5     2162.83     1959.59    151.85 o
   8  15   5       29.77      281.88     78.44 o
   9  15   5     4828.16     4531.15    242.93 o
  10  15   5       34.08       28.74     70.11 o
  11  15   5        5.61      181.83     82.44 o
  12  15   5       23.52     -103.65    103.65 o
  13  15   5      211.93      190.53     94.28 o
   0  16   5      420.13      777.96    215.57 o
   1  16   5      444.85      630.58     82.70 o
   2  16   5      180.11      146.58    116.63 o
   3  16   5     9405.47     8806.12    462.97 o
   4  16   5      486.35      842.09     91.59 o
   5  16   5     5754.76     5219.53    340.23 o
   6  16   5       53.12      535.60    224.06 o
   7  16   5     1211.62     1163.96     87.14 o
   8  16   5       87.29      171.30    123.19 o
   9  16   5       16.84       13.07    103.03 o
  10  16   5       15.82       28.34     77.12 o
  11  16   5     2807.73     2473.26    210.31 o
   1  17   5     3535.08     3391.69    188.87 o
   2  17   5       70.45       88.32     90.53 o
   3  17   5     3267.32     3021.59     78.92 o
   4  17   5        0.97       -0.26     74.52 o
   5  17   5     4089.82     3399.92    229.81 o
   6  17   5       33.56      170.80    129.59 o
   7  17   5     1060.40     1004.26    142.35 o
   8  17   5        3.20       -9.33    115.43 o
   9  17   5     3388.31     2910.98    210.36 o
  10  17   5      111.60      100.89     83.53 o
   0  18   5       19.58      -37.69     85.92 o
   1  18   5      833.10      970.32    111.10 o
   2  18   5      103.58      -27.59     69.37 o
   3  18   5     6761.33     6458.94    273.37 o
   4  18   5      404.38      438.28    119.62 o
   5  18   5     4876.81     4093.60    201.34 o
   6  18   5       67.06       69.09     69.91 o
   7  18   5     1951.57     2041.78    273.65 o
   8  18   5       40.83       96.86     69.16 o
   1  19   5     1589.21     1322.49    111.79 o
   2  19   5       10.53       46.73     97.99 o
   3  19   5     4114.17     3427.84    171.27 o
   4  19   5        0.01      123.80    100.86 o
   5  19   5     3947.04     3123.92    121.63 o
   6  19   5       21.20      328.58    168.78 o
   0   0   6    21934.82    23225.14   1667.74 o
   1   0   6      533.49      902.18    134.41 o
   2   0   6    74224.87    74568.20   3758.94 o
   3   0   6   185426.13   181500.03   4575.54 o
   4   0   6   107123.65   109714.53   1462.18 o
   5   0   6    27542.34    27041.53    331.51 o
   6   0   6   121840.13   124092.49   2188.46 o
   7   0   6     1992.63     2019.87    197.42 o
   8   0   6    18610.81    18309.37    171.52 o
   9   0   6      193.57      258.53    143.77 o
  10   0   6     1079.29      796.88    157.44 o
  11   0   6    48447.20    47795.94   1100.53 o
  12   0   6    15510.69    16065.75    360.47 o
  13   0   6     5877.67     6242.69    183.79 o
  14   0   6     6050.24     5630.05    278.53 o
  15   0   6      301.24      630.40    216.84 o
  16   0   6     3695.31     3138.24    289.50 o
  17   0   6      114.03      -27.88    189.19 o
  18   0   6      184.71       89.57    132.98 o
  19   0   6     2293.31     2356.63    196.96 o
   1   1   6    34378.36    31757.34    993.12 o
   2   1   6    78368.44    76745.16   2249.70 o
   3   1   6    28600.51    28813.35    803.48 o
   4   1   6      223.43      558.62     73.51 o
   5   1   6    33221.09    33367.22    644.87 o
   6   1   6    76623.66    78178.49   1830.48 o
   7   1   6     3958.95     4581.63    404.40 o
   8   1   6    13612.65    12841.88    492.80 o
   9   1   6    15862.79    14603.91    383.29 o
  10   1   6    13705.77    12561.83    379.57 o
  11   1   6     7740.19     7695.73    197.98 o
  12   1   6      118.79       55.92    123.34 o
  13   1   6     6020.14     5777.08    167.82 o
  14   1   6     7068.94     6384.39    126.12 o
  15   1   6       34.04      183.79     86.67 o
  16   1   6     2479.82     2135.93     97.30 o
  17   1   6     1849.44     1971.29    294.19 o
  18   1   6      877.48      626.72    111.40 o
  19   1   6      205.63      195.14    108.02 o
   0   2   6    45189.54    43545.42   2167.74 o
   1   2   6     2900.35     2996.62    141.00 o
   2   2   6    43633.66    42250.36   1129.47 o
   3   2   6   142822.08   141112.67   3179.35 o
   4   2   6   118650.31   119315.99   2586.73 o
   5   2   6   117088.50   115212.68   2245.26 o
   6   2   6    20623.62    19958.95    661.78 o
   7   2   6      553.53     1008.56    154.48 o
   8   2   6    21792.46    20738.79    420.59 o
   9   2   6      755.62      884.75     92.93 o
  10   2   6     2390.60     2116.11    100.69 o
  11   2   6    35355.00    33917.34    678.61 o
  12   2   6     9699.00     9944.88    329.59 o
  13   2   6     6210.50     6290.86    181.75 o
  14   2   6     6823.50     6132.15    127.50 o
  15   2   6       69.28      111.44     93.97 o
  16   2   6     1635.24     1586.36     91.46 o
  17   2   6       34.75       74.88     87.79 o
  18   2   6       57.41      270.51     86.68 o
  19   2   6     1579.24     1404.91    137.02 o
   1   3   6    22661.84    21153.67    433.09 o
   2   3   6    48947.34    45364.38   1015.39 o
   3   3   6    15673.81    15461.80    300.19 o
   4   3   6      660.06      559.88     75.64 o
   5   3   6     7457.97     7072.43    208.37 o
   6   3   6    17558.40    16979.61    547.51 o
   7   3   6     6860.62     6815.10    357.22 o
   8   3   6     4464.85     4253.64    226.99 o
   9   3   6    12616.63    11398.19    262.60 o
  10   3   6    12775.49    12057.30    333.46 o
  11   3   6     1384.95     1418.66     87.70 o
  12   3   6      445.03      493.14     87.58 o
  13   3   6     2270.39     2271.00    108.42 o
  14   3   6     2531.21     2503.17    118.46 o
  15   3   6       15.47      116.18     88.74 o
  16   3   6     1846.74     1360.61    130.30 o
  17   3   6      934.71     1004.39    100.03 o
  18   3   6      668.50      471.54     99.18 o
  19   3   6      158.18      296.59     95.59 o
   0   4   6    60194.82    60243.82   1040.77 o
   1   4   6    15555.16    15201.65    183.37 o
   2   4   6     4790.66     4474.81    146.05 o
   3   4   6    77329.70    74446.08   1114.09 o
   4   4   6     5095.32     5562.54    160.87 o
   5   4   6    47435.75    45470.79   1068.56 o
   6   4   6    14642.95    13808.20    409.22 o
   7   4   6     4237.70     4677.81    239.75 o
   8   4   6    12673.59    12088.12    392.10 o
   9   4   6     6926.89     6669.26    106.75 o
  10   4   6      416.12      203.47     95.32 o
  11   4   6    14510.51    14426.40    282.68 o
  12   4   6     1098.78     1334.31    107.10 o
  13   4   6     4726.75     4611.13    122.42 o
  14   4   6     2074.62     1899.10     90.61 o
  15   4   6       13.93      196.83    132.51 o
  16   4   6     1507.76     1415.33     82.54 o
  17   4   6      363.25      573.79     96.67 o
  18   4   6       70.34      109.64     94.14 o
  19   4   6     1134.79     1009.54    120.38 o
   1   5   6     4112.49     3958.13    164.30 o
   2   5   6    10827.67    11080.87    291.00 o
   3   5   6     1655.85     1520.15     75.15 o
   4   5   6       83.67      153.19     77.28 o
   5   5   6     1982.41     2171.77     83.24 o
   6   5   6     3308.69     3694.72    142.01 o
   7   5   6      102.49      155.03     88.89 o
   8   5   6       16.48      -50.55     86.91 o
   9   5   6     2129.23     1979.86    103.09 o
  10   5   6     4808.85     5075.19    223.40 o
  11   5   6     1016.03     1417.24    107.39 o
  12   5   6      282.72      268.68     95.03 o
  13   5   6       87.73      299.58    124.79 o
  14   5   6       68.99       98.33     95.11 o
  15   5   6       30.57       67.88     94.86 o
  16   5   6       30.46      107.81     89.47 o
  17   5   6      441.88      745.13     90.19 o
  18   5   6      246.67      414.64    123.63 o
  19   5   6        8.28      -10.05    187.82 o
   0   6   6    18063.13    17217.83    394.26 o
   1   6   6    13908.86    12816.55    440.68 o
   2   6   6      730.60      778.97     91.68 o
   3   6   6    22044.37    21801.43    600.19 o
   4   6   6    11678.69    12043.29    288.92 o
   5   6   6    15689.29    15760.46    556.12 o
   6   6   6      316.51      522.06     87.64 o
   7   6   6     5643.64     6114.53    134.27 o
   8   6   6    14551.58    14727.47    515.54 o
   9   6   6     2790.91     2638.78     97.33 o
  10   6   6      271.11      793.53    169.84 o
  11   6   6     5341.98     6067.77    232.63 o
  12   6   6      579.70      429.81     96.74 o
  13   6   6     2808.20     2583.13    161.47 o
  14   6   6       20.04        3.92     93.38 o
  15   6   6      863.98      912.85     95.84 o
  16   6   6      353.50      594.29    109.47 o
  17   6   6      210.96      140.68     85.90 o
  18   6   6       71.71      -34.39     97.58 o
   1   7   6      987.05     1102.69     84.10 o
   2   7   6      769.79      987.22    108.96 o
   3   7   6      339.05      502.17    115.94 o
   4   7   6      282.25      273.28     79.02 o
   5   7   6     1270.86     1561.44    198.70 o
   6   7   6     5015.98     5189.02    126.04 o
   7   7   6      107.57      396.24    105.27 o
   8   7   6      174.25       93.31     93.51 o
   9   7   6      171.64      189.65    105.86 o
  10   7   6      272.65      643.24    142.41 o
  11   7   6       47.12      -15.82     95.62 o
  12   7   6       21.86      -31.62    155.60 o
  13   7   6      722.81     1011.71    125.65 o
  14   7   6     1063.38      977.91     98.39 o
  15   7   6        3.08      170.14     87.79 o
  16   7   6      118.87      119.73     96.14 o
  17   7   6       25.11       -5.30    155.49 o
  18   7   6       82.20       91.55     87.08 o
   0   8   6    20266.18    18902.40   1070.75 o
   1   8   6    37570.75    33936.91   1454.77 o
   2   8   6     6805.83     6680.85    181.56 o
   3   8   6     1791.14     2022.41    129.79 o
   4   8   6    59443.63    57111.84   2251.96 o
   5   8   6     8138.44     7749.11    332.51 o
   6   8   6     4562.13     4831.30    153.10 o
   7   8   6    12628.73    12313.51    425.73 o
   8   8   6     1488.30     1474.08    102.69 o
   9   8   6    16572.41    17066.84    343.21 o
  10   8   6       13.59       25.67    191.06 o
  11   8   6       31.58      -59.97     94.19 o
  12   8   6     7173.27     6479.55    184.03 o
  13   8   6     1158.09     1085.83     91.83 o
  14   8   6      301.13      461.12    103.49 o
  15   8   6     1043.34     1042.46     93.12 o
  16   8   6       28.82       36.50     96.89 o
  17   8   6      681.32      685.82     97.58 o
  18   8   6       48.83      175.48    224.83 o
   1   9   6     3922.57     3765.11    130.56 o
   2   9   6     8237.78     7752.23    304.61 o
   3   9   6     3233.48     3248.63    181.24 o
   4   9   6        9.65       31.89     97.71 o
   5   9   6     8091.87     7883.28    339.36 o
   6   9   6    15858.60    15681.03    582.07 o
   7   9   6     1170.25     1154.72     81.38 o
   8   9   6     3259.56     3204.98     94.85 o
   9   9   6     1853.78     1792.46    173.28 o
  10   9   6      564.83      767.37    113.68 o
  11   9   6     1075.82     1217.76    158.33 o
  12   9   6       80.51      228.60     78.97 o
  13   9   6     2600.82     2811.79    214.10 o
  14   9   6     2183.87     2134.48    130.93 o
  15   9   6       44.43       24.02    127.63 o
  16   9   6      301.83      220.97     91.69 o
  17   9   6      174.88      206.97     90.19 o
   0  10   6      370.80      482.05    218.99 o
   1  10   6    27492.36    25077.38   1185.02 o
   2  10   6     1410.79     1312.64    149.86 o
   3  10   6      352.07      485.32     74.07 o
   4  10   6    54919.99    48812.93   1180.96 o
   5  10   6     2372.05     2195.29    172.93 o
   6  10   6     4814.63     4844.48    210.05 o
   7  10   6    12416.13    12089.11    449.88 o
   8  10   6      319.09      377.39     91.43 o
   9  10   6     9489.93     9290.05    167.42 o
  10  10   6      290.69      329.72    104.21 o
  11  10   6      922.24      956.70    108.83 o
  12  10   6     7631.08     7007.74    446.02 o
  13  10   6      442.31      727.88    108.48 o
  14  10   6      407.65      483.98    154.21 o
  15  10   6     1759.38     1736.22    111.36 o
  16  10   6      181.07      104.79     88.82 o
   1  11   6     9718.27     9060.79    336.05 o
   2  11   6    20129.36    18495.86    831.98 o
   3  11   6     5165.40     4873.57    203.48 o
   4  11   6      347.60      434.41     91.14 o
   5  11   6     6389.81     5848.59    299.06 o
   6  11   6    15358.71    15077.42    597.70 o
   7  11   6     3644.56     3467.24    173.94 o
   8  11   6      585.57      772.76     82.63 o
   9  11   6     4055.61     3701.60    193.42 o
  10  11   6     5019.53     4969.67    154.01 o
  11  11   6      310.16      468.23     97.37 o
  12  11   6      794.40      956.35    107.12 o
  13  11   6     1628.81     1744.56    236.46 o
  14  11   6     2257.19     2102.86    117.47 o
  15  11   6      174.83      194.52     87.79 o
  16  11   6      403.87      356.84     93.50 o
   0  12   6     9544.13     8602.14    672.98 o
   1  12   6    18795.21    17895.30    995.60 o
   2  12   6      479.49      779.36     93.60 o
   3  12   6     1431.62     1513.93     67.29 o
   4  12   6    31213.60    28185.25   1286.25 o
   5  12   6     1759.89     1631.82    122.35 o
   6  12   6       32.96      -60.14     77.97 o
   7  12   6    12915.23    11367.80    607.65 o
   8  12   6     2824.35     3023.34    204.95 o
   9  12   6     4608.49     4737.75    144.55 o
  10  12   6      684.29      774.95     87.63 o
  11  12   6      928.40     1194.49    170.77 o
  12  12   6     5346.95     4833.13    172.32 o
  13  12   6       14.83      -97.83     97.83 o
  14  12   6      830.94      843.86    102.57 o
  15  12   6     1496.86     1488.44     98.76 o
   1  13   6     6963.02     5824.38    350.66 o
   2  13   6    16882.23    15160.50    669.95 o
   3  13   6     3560.42     3428.30    179.54 o
   4  13   6     1216.29     1456.34    161.48 o
   5  13   6     4906.01     4821.45    154.16 o
   6  13   6     6479.93     6314.05    235.94 o
   7  13   6     3059.58     2845.97    184.43 o
   8  13   6       94.06      345.79     88.69 o
   9  13   6     3458.76     3174.70    203.11 o
  10  13   6     4997.43     4774.31    199.16 o
  11  13   6      298.50      358.64    119.91 o
  12  13   6     1321.93     1547.05     93.57 o
  13  13   6     1544.85     1838.48    108.24 o
  14  13   6      954.77      885.43    146.76 o
   0  14   6    12057.29     9617.92   1304.67 o
   1  14   6     9287.38     8504.13    391.12 o
   2  14   6     2801.06     2716.95    148.57 o
   3  14   6      958.43     1043.92    101.09 o
   4  14   6     7736.10     7120.68    393.84 o
   5  14   6       72.79      323.95     86.62 o
   6  14   6       10.77      475.79     75.76 o
   7  14   6     6227.02     5753.94    367.50 o
   8  14   6     4797.66     4619.49    337.99 o
   9  14   6     2388.73     2370.76    149.36 o
  10  14   6     1566.59     1592.15    163.02 o
  11  14   6      473.55      605.28    195.89 o
  12  14   6     2471.33     2234.04    145.28 o
  13  14   6       18.73        1.78    105.35 o
   1  15   6     2525.09     2276.61    197.01 o
   2  15   6     6794.03     6288.89    251.11 o
   3  15   6     1199.25     1250.01    103.50 o
   4  15   6      301.15      506.16    100.37 o
   5  15   6     2140.07     2299.56    167.89 o
   6  15   6     4138.51     3949.95    167.48 o
   7  15   6      935.31      913.47     82.80 o
   8  15   6        5.87      -74.73     74.73 o
   9  15   6     1662.38     1534.05    138.97 o
  10  15   6     2857.59     2681.09    180.52 o
  11  15   6      164.92      228.88     88.09 o
  12  15   6      696.67      444.03     98.56 o
   0  16   6     6017.03     5359.17    391.81 o
   1  16   6     2710.47     2430.08    155.06 o
   2  16   6     3522.47     3219.99    140.89 o
   3  16   6       95.46      197.24     66.65 o
   4  16   6     1073.47      984.82     81.67 o
   5  16   6      474.39      531.54     86.37 o
   6  16   6     1277.70     1417.69     96.42 o
   7  16   6     3020.59     2779.43    151.13 o
   8  16   6     2676.34     2516.89    184.92 o
   9  16   6      675.74      581.93     70.95 o
  10  16   6     1482.04     1408.32    153.09 o
  11  16   6      154.60      232.01     89.19 o
   1  17   6      407.10      273.68     67.06 o
   2  17   6     1429.86     1396.40     99.36 o
   3  17   6      438.11      556.02    130.49 o
   4  17   6      190.36      356.62     78.68 o
   5  17   6      256.11      435.65     77.95 o
   6  17   6      279.62      293.86     89.91 o
   7  17   6      412.09      509.20     83.96 o
   8  17   6        1.89       81.57    113.44 o
   9  17   6      482.91      346.60     98.00 o
   0  18   6     1919.41     1512.13    100.10 o
   1  18   6      212.36      345.42     91.90 o
   2  18   6     1365.13     1264.45    111.04 o
   3  18   6        4.24      182.57     93.16 o
   4  18   6        6.06      -18.83     67.31 o
   5  18   6       27.90      -79.46     79.46 o
   6  18   6      722.43      763.24     75.45 o
   7  18   6      295.63      363.58     81.40 o
   1  19   6        0.17       54.94     67.65 o
   2  19   6       14.68       80.14     87.61 o
   3  19   6        0.16       95.99     64.69 o
   4  19   6        0.54      138.08     78.36 o
   1   1   7     5242.89     6064.73    297.30 o
   2   1   7     2747.31     2819.49    168.12 o
   3   1   7     1696.36     1741.53    116.31 o
   4   1   7        2.64       12.79     77.36 o
   5   1   7      116.52      418.28     82.66 o
   6   1   7     4383.88     4158.20    165.50 o
   7   1   7     2061.94     2275.89     89.58 o
   8   1   7     2446.95     2784.23    140.03 o
   9   1   7     2470.23     2823.42    129.60 o
  10   1   7     2241.49     2125.17    104.67 o
  11   1   7        4.39       94.66    112.73 o
  12   1   7       58.24      107.44     86.99 o
  13   1   7        2.59      144.72    106.87 o
  14   1   7      686.07      698.26     81.38 o
  15   1   7      185.90      206.81     94.75 o
  16   1   7      268.46      110.25    105.08 o
  17   1   7        7.90     -156.06    159.90 o
  18   1   7       90.47      468.00    130.67 o
  19   1   7        2.80       46.04    300.46 o
   0   2   7    26341.19    25189.10   1364.82 o
   1   2   7        8.16       77.58     72.45 o
   2   2   7       71.49       98.80     74.78 o
   3   2   7     5502.79     5686.86    219.81 o
   4   2   7    15818.63    15134.88    348.05 o
   5   2   7      432.41      446.35     79.07 o
   6   2   7     1466.92     1418.74     76.86 o
   7   2   7      184.43      346.34     87.59 o
   8   2   7    16050.80    14861.60   1200.61 o
   9   2   7      100.23       85.81     89.04 o
  10   2   7     1486.88     1598.81    108.04 o
  11   2   7     1716.38     1750.12    131.78 o
  12   2   7     2155.82     2050.34     97.06 o
  13   2   7       21.72     -124.15    124.15 o
  14   2   7      109.53      187.21     99.94 o
  15   2   7       61.02       76.43     89.99 o
  16   2   7     1489.37     1331.01     91.36 o
  17   2   7       14.25      -91.61    104.44 o
  18   2   7      220.42      585.80    158.54 o
  19   2   7      156.72      159.79    250.88 o
   1   3   7    34411.72    33961.05    845.99 o
   2   3   7    46596.55    45572.74    887.74 o
   3   3   7    16787.59    15913.07    357.88 o
   4   3   7       31.85      269.00     79.66 o
   5   3   7     8911.44     8655.96    284.35 o
   6   3   7    49025.63    48712.45   1148.25 o
   7   3   7     6164.54     6318.36    204.98 o
   8   3   7     3543.33     3601.67    158.23 o
   9   3   7     9530.25     9106.58    251.97 o
  10   3   7     6761.46     6830.56    209.51 o
  11   3   7     1507.08     1396.53     85.32 o
  12   3   7      707.52      946.08     87.55 o
  13   3   7      161.71      309.19     82.46 o
  14   3   7     5170.63     5091.76    195.19 o
  15   3   7       18.10      162.58     76.46 o
  16   3   7      504.19      643.36    115.90 o
  17   3   7      425.38      366.31     98.10 o
  18   3   7      578.53      475.87     92.70 o
  19   3   7       18.29      234.43    237.63 o
   0   4   7    85469.73    78186.86   1301.05 o
   1   4   7      141.60      331.43     71.05 o
   2   4   7      167.47      244.76     75.91 o
   3   4   7    11774.44    11782.73    219.27 o
   4   4   7    60952.33    55898.41   1566.04 o
   5   4   7      560.96      589.88     78.48 o
   6   4   7      217.99      195.53     72.32 o
   7   4   7      660.57     1010.07     84.04 o
   8   4   7    32847.07    30394.74    999.79 o
   9   4   7      778.47      700.21    134.14 o
  10   4   7     3232.15     3156.28     84.94 o
  11   4   7     6684.32     6311.75    123.25 o
  12   4   7     8455.51     7567.90    311.83 o
  13   4   7      107.56      375.92     85.66 o
  14   4   7      839.17      957.23    145.84 o
  15   4   7       34.47      191.01     76.87 o
  16   4   7     2676.27     2429.32    162.45 o
  17   4   7        0.54      204.09     97.77 o
  18   4   7      751.63      724.54     98.49 o
   1   5   7    45095.92    43023.03    646.10 o
   2   5   7    76225.82    74990.07   1463.66 o
   3   5   7     4707.42     4939.40    199.64 o
   4   5   7      322.52      228.10     78.61 o
   5   5   7     3769.53     3515.13    144.44 o
   6   5   7    59071.37    56157.03   1864.46 o
   7   5   7    18621.20    17985.79    528.87 o
   8   5   7     2866.95     2948.81    275.20 o
   9   5   7     7846.69     8068.24    408.36 o
  10   5   7    12859.80    13135.69    296.34 o
  11   5   7     1486.90     1569.46    104.08 o
  12   5   7     1448.78     1637.76    165.23 o
  13   5   7       10.90      221.52    101.44 o
  14   5   7     8443.00     8027.18    176.97 o
  15   5   7      173.89      401.30     84.75 o
  16   5   7     1561.40     1441.62     96.12 o
  17   5   7      310.78      417.48     87.53 o
  18   5   7      640.98      659.59     94.34 o
   0   6   7    82390.84    78048.67   4026.82 o
   1   6   7      178.51      329.62     97.80 o
   2   6   7      560.23      576.26     77.81 o
   3   6   7    15256.19    14736.02    543.85 o
   4   6   7    64255.54    61738.88   1193.96 o
   5   6   7     2466.90     2348.65    114.19 o
   6   6   7     2509.48     2493.02     81.20 o
   7   6   7      752.94      757.41    134.21 o
   8   6   7    32222.51    32087.29   1303.90 o
   9   6   7       41.69      186.35    139.04 o
  10   6   7     3021.75     2845.62    153.02 o
  11   6   7     4984.83     5020.48     98.13 o
  12   6   7     9604.12     9186.77    367.00 o
  13   6   7       20.96       22.65    148.01 o
  14   6   7     1018.83     1152.60    104.74 o
  15   6   7       17.13      -88.96     89.17 o
  16   6   7     3433.94     3438.21    182.14 o
  17   6   7       31.70       92.90     85.26 o
  18   6   7      765.64      746.37     93.17 o
   1   7   7     9576.76     9160.89    176.54 o
   2   7   7    61730.87    56293.93   1216.09 o
   3   7   7     1943.92     3257.79    565.38 o
   4   7   7      494.67      414.95     98.61 o
   5   7   7      122.21      162.68    196.77 o
   6   7   7    57099.84    58637.97   1480.88 o
   7   7   7      376.49      560.21     85.12 o
   8   7   7     4761.27     4832.36    407.48 o
   9   7   7     7246.82     6728.23    385.42 o
  10   7   7    15071.22    15594.96    526.25 o
  11   7   7        3.51      220.28    311.39 o
  12   7   7      922.13      860.77     87.69 o
  13   7   7       18.60      291.88    154.84 o
  14   7   7     6994.08     6491.45    182.51 o
  15   7   7       14.41        0.76    128.75 o
  16   7   7      641.13      580.43    105.07 o
  17   7   7      564.39      647.67     85.65 o
   0   8   7    47968.67    43347.77    994.55 o
   1   8   7     1183.20     1083.82     85.68 o
   2   8   7       41.25      137.53     69.18 o
   3   8   7     9266.73     8373.18    199.11 o
   4   8   7    41570.93    40116.49   1215.13 o
   5   8   7     9430.71     9402.55    169.96 o
   6   8   7     2009.86     1995.73    179.77 o
   7   8   7      106.71      104.58     86.52 o
   8   8   7    27209.30    27670.73    677.41 o
   9   8   7      979.85     1076.70    166.46 o
  10   8   7     1266.18     1430.35    123.87 o
  11   8   7     1854.97     1959.89    159.09 o
  12   8   7     8582.44     8235.30    415.34 o
  13   8   7      713.25      988.86    180.20 o
  14   8   7      879.76      945.16    172.48 o
  15   8   7       15.25      -37.42    115.10 o
  16   8   7     1879.58     1915.44     99.92 o
  17   8   7       65.42      169.84     94.00 o
   1   9   7      251.27      262.48    113.08 o
   2   9   7    28739.95    26399.84    986.68 o
   3   9   7     2599.00     2900.12     99.56 o
   4   9   7      755.29      647.87     85.95 o
   5   9   7     1621.41     2083.59    225.59 o
   6   9   7    18211.95    18033.78    562.30 o
   7   9   7      447.53      689.65     73.29 o
   8   9   7      566.11     1071.44    108.08 o
   9   9   7      736.29      778.81     94.62 o
  10   9   7     7439.55     7986.23    395.36 o
  11   9   7        1.65      324.73    106.35 o
  12   9   7      918.99     1065.11    162.89 o
  13   9   7      139.40      544.26    220.90 o
  14   9   7     3013.94     3171.40    131.46 o
  15   9   7        0.09      352.32    113.05 o
  16   9   7      477.06      533.26     90.41 o
  17   9   7       55.05      181.15    119.59 o
   0  10   7    17687.35    15888.90   1002.63 o
   1  10   7     1754.43     1533.54    135.96 o
   2  10   7       43.40      224.77     72.76 o
   3  10   7     3655.27     3325.18     76.81 o
   4  10   7    14848.19    13637.10    613.41 o
   5  10   7     4764.45     4260.80    141.34 o
   6  10   7      685.94      823.70    113.70 o
   7  10   7        9.15       70.40     86.10 o
   8  10   7     3469.97     3928.41    179.74 o
   9  10   7     2447.15     2422.82    147.04 o
  10  10   7       95.40      404.79     92.79 o
  11  10   7      819.62      935.64    143.85 o
  12  10   7     2986.45     2839.26    111.72 o
  13  10   7      798.39      975.57    154.26 o
  14  10   7      597.15      850.94    113.52 o
  15  10   7       20.53       25.81     90.30 o
  16  10   7      402.90      537.90    113.11 o
   1  11   7     2004.48     2215.21    115.64 o
   2  11   7     7538.02     6450.69    247.83 o
   3  11   7     5451.69     5668.83    298.14 o
   4  11   7      385.55      493.64     70.73 o
   5  11   7     3544.90     3314.02     78.13 o
   6  11   7     3693.26     3756.69     91.45 o
   7  11   7     1853.95     1873.89    102.99 o
   8  11   7      328.15      406.29     75.03 o
   9  11   7      453.85      647.44     93.27 o
  10  11   7     1709.05     2189.52    202.56 o
  11  11   7      659.60      631.90    116.79 o
  12  11   7      854.33      851.24     95.67 o
  13  11   7      188.13      405.49    133.08 o
  14  11   7      530.95      650.58     85.69 o
  15  11   7      130.61       19.17     92.45 o
   0  12   7      662.40      950.95     97.82 o
   1  12   7     2540.11     2475.17     71.40 o
   2  12   7       64.25      358.83    129.53 o
   3  12   7     3466.56     2804.80    118.65 o
   4  12   7      963.60     1005.64     95.98 o
   5  12   7     4662.76     4502.87    205.22 o
   6  12   7       34.41      133.03     70.20 o
   7  12   7      641.83      801.97     77.18 o
   8  12   7      394.18      639.78    132.02 o
   9  12   7     1628.95     1652.00     91.73 o
  10  12   7       16.21      237.79     94.37 o
  11  12   7      159.86      278.11     78.63 o
  12  12   7      589.42      673.89     96.23 o
  13  12   7      880.32      976.44    152.86 o
  14  12   7       70.80       41.80     95.18 o
  15  12   7        0.17      313.03    223.01 o
   1  13   7     4616.12     4079.06    188.54 o
   2  13   7      218.96      235.64     65.19 o
   3  13   7     3232.05     3067.94    198.86 o
   4  13   7      217.39      498.96     72.04 o
   5  13   7     2438.50     2351.78    136.13 o
   6  13   7      577.30      727.47     76.38 o
   7  13   7     2096.32     1785.51     85.53 o
   8  13   7      102.32      200.85     83.18 o
   9  13   7      340.00      485.18     86.33 o
  10  13   7        9.54      160.29     79.30 o
  11  13   7      693.52      997.98    259.42 o
  12  13   7        8.45      125.56     91.46 o
  13  13   7      119.56       75.89    142.87 o
  14  13   7       36.31      242.41     94.83 o
   0  14   7     1486.02     1331.52    227.89 o
   1  14   7     2725.38     2269.96    151.18 o
   2  14   7        8.15      133.16     58.75 o
   3  14   7      448.45      498.47    105.01 o
   4  14   7     1852.45     1845.14     69.84 o
   5  14   7     1839.70     1765.93     95.72 o
   6  14   7        3.75       38.44    102.62 o
   7  14   7      342.86      452.48     84.80 o
   8  14   7      961.54      989.93     98.01 o
   9  14   7     1393.93     1350.00     96.51 o
  10  14   7      123.37      301.56     83.40 o
  11  14   7       44.46      365.95    257.28 o
  12  14   7      295.08      329.10     94.30 o
  13  14   7      389.85      470.19    105.87 o
   1  15   7     1134.40     1290.77     72.67 o
   2  15   7     2971.38     2810.92    220.01 o
   3  15   7      429.97      546.00     69.23 o
   4  15   7       25.79      139.54     96.54 o
   5  15   7       53.85       57.99     95.20 o
   6  15   7     2024.70     2190.42    138.90 o
   7  15   7      430.23      499.21     85.22 o
   8  15   7      593.89      590.63     86.61 o
   9  15   7      405.22      397.61     88.45 o
  10  15   7      739.09      765.09    106.90 o
  11  15   7      114.32      561.82    284.60 o
  12  15   7        5.39      142.66    116.40 o
   0  16   7     4488.42     4209.76    306.03 o
   1  16   7     1713.59     1617.26     85.56 o
   2  16   7       27.27      -49.97     76.96 o
   3  16   7      565.33      613.19    127.05 o
   4  16   7     4127.45     4111.65    229.88 o
   5  16   7      282.32      367.64     77.63 o
   6  16   7      512.86      611.34     70.74 o
   7  16   7     1676.80     1583.30     78.32 o
   8  16   7     1822.43     1877.34    118.33 o
   9  16   7      314.00       16.38    172.12 o
  10  16   7      118.08      330.84     99.18 o
   1  17   7       76.46      152.58     75.20 o
   2  17   7     5186.04     4116.37    251.56 o
   3  17   7       30.98      278.04     62.04 o
   4  17   7        9.06      252.99    111.03 o
   5  17   7      131.77      201.90     80.38 o
   6  17   7     4041.86     3486.93    151.19 o
   7  17   7       78.79      222.70     67.04 o
   8  17   7      474.46      495.68     73.57 o
   9  17   7      231.39     -207.01    207.01 o
   0  18   7     4553.52     3866.79    189.82 o
   1  18   7      994.74      996.13     81.64 o
   2  18   7       10.93       -2.64     72.65 o
   3  18   7      349.53      576.22     71.95 o
   4  18   7     4376.94     3572.90    140.68 o
   5  18   7       48.92      -94.14     94.14 o
   6  18   7      158.40      -53.73     83.35 o
   1  19   7        2.35       13.15    100.51 o
   2  19   7     3879.84     2926.59    114.79 o
   0   0   8    86365.54    85506.88  11388.34 o
   1   0   8   116996.23   116708.06   7445.52 o
   2   0   8    44543.14    44776.46   2696.01 o
   3   0   8     2679.02     2752.15    120.24 o
   4   0   8      369.73      273.96     98.18 o
   5   0   8      736.80      887.37    158.67 o
   6   0   8    12955.50    14272.93    645.81 o
   7   0   8    92812.05    94303.41   4649.85 o
   8   0   8    16050.30    16034.95   1012.47 o
   9   0   8    27871.48    28469.30    881.19 o
  10   0   8     4358.37     4399.16    190.39 o
  11   0   8     3511.09     3721.47    143.96 o
  12   0   8      123.41      409.02    114.73 o
  13   0   8     1049.69     1014.17    112.59 o
  14   0   8      140.48      301.10    127.69 o
  15   0   8     8695.81     8256.96    142.82 o
  16   0   8     1564.27     1637.75    398.26 o
  17   0   8     1456.89     1473.91    280.58 o
  18   0   8      225.14      271.90    185.08 o
   1   1   8    39708.34    37571.76   1540.26 o
   2   1   8    19407.03    18748.82    681.71 o
   3   1   8    26223.33    26006.09    882.45 o
   4   1   8      111.39       29.07     82.31 o
   5   1   8    43185.53    43278.88    929.02 o
   6   1   8     2738.19     2426.44    126.48 o
   7   1   8    10711.97    11182.42    258.26 o
   8   1   8       71.55      118.97     82.47 o
   9   1   8    21380.28    19589.68    529.48 o
  10   1   8    11409.98    11445.33    239.04 o
  11   1   8     2924.10     2878.70    144.69 o
  12   1   8      241.78      455.05     81.78 o
  13   1   8    10748.33    10511.55    334.94 o
  14   1   8      101.32      142.46     75.54 o
  15   1   8      198.56      232.43    128.49 o
  16   1   8       89.24      395.34    103.90 o
  17   1   8     1591.90     1271.71    107.62 o
  18   1   8      868.42      821.55    214.54 o
   0   2   8    38270.86    36181.54   1949.91 o
   1   2   8   136764.16   130603.95   4905.09 o
   2   2   8     5561.93     5136.76    170.37 o
   3   2   8     3670.65     4094.34    182.25 o
   4   2   8      238.27      315.66     80.27 o
   5   2   8     1698.64     1737.14    119.24 o
   6   2   8     4274.48     4536.24    219.21 o
   7   2   8    56346.46    57356.76   1875.35 o
   8   2   8    21959.66    21531.63   1012.45 o
   9   2   8    38960.29    36140.63    860.37 o
  10   2   8     2813.14     2888.97    204.73 o
  11   2   8     5088.27     4715.48    141.20 o
  12   2   8      821.44     1159.84    130.06 o
  13   2   8      940.50      988.89    155.65 o
  14   2   8        9.97      157.59     91.17 o
  15   2   8     7849.66     6914.56    115.37 o
  16   2   8      723.30      591.45     86.56 o
  17   2   8     1079.93     1055.51    109.37 o
  18   2   8       40.45       36.12    115.71 o
   1   3   8    27800.12    25995.09    719.25 o
   2   3   8    11548.56    11404.63    255.18 o
   3   3   8    16496.85    16424.36    399.79 o
   4   3   8      208.15      289.26    120.08 o
   5   3   8    23957.31    23205.14    592.64 o
   6   3   8     2102.17     1975.01     78.96 o
   7   3   8     5306.70     5456.77    179.93 o
   8   3   8       61.03      283.26    113.61 o
   9   3   8     4864.16     4193.58     95.97 o
  10   3   8     5684.18     5010.77     93.39 o
  11   3   8     1388.55     1439.86    125.40 o
  12   3   8        5.63       65.60     84.26 o
  13   3   8     7269.88     6772.50    218.43 o
  14   3   8       61.62      119.06     79.40 o
  15   3   8      103.03      350.07    104.42 o
  16   3   8       66.57      254.34     99.17 o
  17   3   8      955.18      750.09     89.82 o
  18   3   8      536.65      445.51     90.88 o
   0   4   8     5140.15     5454.88    574.22 o
   1   4   8    56832.91    54898.96   1075.82 o
   2   4   8     1210.21     1461.00    142.52 o
   3   4   8      120.49      268.70     97.39 o
   4   4   8     1788.50     2395.92     77.06 o
   5   4   8     3841.19     4091.09    134.74 o
   6   4   8      359.82      559.34     80.57 o
   7   4   8    24126.56    23192.49    678.23 o
   8   4   8      843.10      978.34    112.43 o
   9   4   8    13717.09    13539.25    544.86 o
  10   4   8      123.89      137.70     81.00 o
  11   4   8       82.75      -13.93     80.24 o
  12   4   8      462.57      687.49     88.38 o
  13   4   8     1547.67     1443.42    141.87 o
  14   4   8       11.12       64.84    106.31 o
  15   4   8     3833.12     3588.77    220.66 o
  16   4   8      458.20      252.40    160.43 o
  17   4   8      445.75      405.09    128.80 o
  18   4   8       51.18      101.65     96.93 o
   1   5   8     3257.25     3396.03     71.49 o
   2   5   8      809.92     1042.80     71.98 o
   3   5   8     1379.20     1473.92     75.46 o
   4   5   8      928.25      940.50     80.55 o
   5   5   8     2612.17     2877.36    143.62 o
   6   5   8      684.68     1147.29    141.22 o
   7   5   8     2215.98     2303.64    131.47 o
   8   5   8     1399.77     1508.34    171.58 o
   9   5   8     4621.05     4452.64    229.10 o
  10   5   8      512.16      527.84     94.55 o
  11   5   8       11.31      198.03     85.79 o
  12   5   8      486.64      523.30    105.53 o
  13   5   8      453.51      871.60    208.30 o
  14   5   8       55.06      280.80     82.74 o
  15   5   8      216.12      183.15    139.08 o
  16   5   8      309.07      613.91    133.27 o
  17   5   8      251.69      270.23     94.10 o
  18   5   8       41.77      150.02     98.93 o
   0   6   8     4093.17     4296.61    168.69 o
   1   6   8    18873.19    18471.06    576.02 o
   2   6   8     5615.62     6196.66    153.45 o
   3   6   8    21937.04    20635.49    552.02 o
   4   6   8     6776.14     7081.52    239.24 o
   5   6   8     4394.65     4566.41    247.14 o
   6   6   8       92.22      315.25    119.42 o
   7   6   8    27789.46    27420.26    930.42 o
   8   6   8      171.10      453.61    138.12 o
   9   6   8     4049.97     4275.82    170.27 o
  10   6   8      330.67      548.78    131.85 o
  11   6   8     2893.08     2267.33     93.13 o
  12   6   8      117.36      263.15    120.90 o
  13   6   8      310.05      647.63    101.35 o
  14   6   8      154.60      128.58    115.89 o
  15   6   8     1203.72     1132.50    102.41 o
  16   6   8       50.51       87.67     95.07 o
  17   6   8      566.04      428.33     86.61 o
   1   7   8      582.30      661.21     97.86 o
   2   7   8      410.58      586.59    127.92 o
   3   7   8     1018.16      890.66     79.76 o
   4   7   8      667.83      816.51     95.68 o
   5   7   8      774.76     1001.42    112.15 o
   6   7   8        4.41      113.67     86.41 o
   7   7   8       30.89      247.98    107.50 o
   8   7   8     1383.23     1551.26     99.34 o
   9   7   8      117.50      146.51     82.43 o
  10   7   8      592.43      700.55     94.01 o
  11   7   8      467.61      354.86    143.39 o
  12   7   8      851.80      855.65     97.00 o
  13   7   8      482.64      422.67     76.41 o
  14   7   8        4.85       79.67    117.25 o
  15   7   8       99.76      229.53    117.34 o
  16   7   8      148.36      281.32     88.53 o
  17   7   8       22.06      -27.01    116.39 o
   0   8   8    16803.23    15601.95    155.24 o
   1   8   8     1191.95     1198.90    128.69 o
   2   8   8     7509.90     7326.12    236.09 o
   3   8   8    21002.09    19473.52    666.17 o
   4   8   8     1298.52     1374.84     87.91 o
   5   8   8    12076.89    12340.08    548.36 o
   6   8   8     7875.06     8735.51    374.30 o
   7   8   8       57.35      110.32     90.77 o
   8   8   8     7739.00     7361.75    362.42 o
   9   8   8      134.03      101.61    170.50 o
  10   8   8     2111.39     2012.97    116.15 o
  11   8   8     8900.38     8681.22    361.65 o
  12   8   8       77.53       67.74    208.50 o
  13   8   8     1011.75      987.09     97.62 o
  14   8   8       54.32      -66.44    198.59 o
  15   8   8       55.44      412.41    200.71 o
  16   8   8       94.48      179.43    115.89 o
  17   8   8        9.55      277.39    233.52 o
   1   9   8     6351.89     6376.85    149.05 o
   2   9   8     3009.83     2745.05    131.20 o
   3   9   8     3933.78     3491.66    145.44 o
   4   9   8      625.01      599.92     81.86 o
   5   9   8     6788.52     6132.52    192.68 o
   6   9   8     1228.85     1406.39    189.01 o
   7   9   8     1482.22     1556.52    106.23 o
   8   9   8      167.65      368.18     99.39 o
   9   9   8     5004.04     4786.43    149.05 o
  10   9   8     1018.27     1267.60    137.01 o
  11   9   8      635.45      648.34     97.18 o
  12   9   8      743.39      613.06     89.59 o
  13   9   8     1436.58     1422.60    112.66 o
  14   9   8      248.02      204.39    158.79 o
  15   9   8        4.63       19.52    166.41 o
  16   9   8       62.59      -84.42     84.42 o
   0  10   8    15993.63    13489.62    573.58 o
   1  10   8      430.40      659.02     96.90 o
   2  10   8     6233.68     5410.49    259.46 o
   3  10   8    30162.71    27992.11    979.26 o
   4  10   8       55.78      182.92     67.39 o
   5  10   8    11149.64    10883.84    427.64 o
   6  10   8     1549.47     1493.08     78.76 o
   7  10   8      621.66      656.54     79.33 o
   8  10   8     3737.64     4263.10    100.48 o
   9  10   8       33.16      165.93     96.66 o
  10  10   8      997.52      950.61    174.36 o
  11  10   8     9187.21     8658.72    344.90 o
  12  10   8       54.38      217.77     95.75 o
  13  10   8      864.82     1019.26     94.87 o
  14  10   8       79.51      274.15    167.06 o
  15  10   8      239.45      452.31    100.39 o
   1  11   8    12524.24    10945.47    483.97 o
   2  11   8     3925.58     3548.74    211.76 o
   3  11   8     6830.80     6294.06    294.10 o
   4  11   8      108.18       80.61     74.83 o
   5  11   8     9338.88     8297.76    569.39 o
   6  11   8     2803.62     2671.00    178.71 o
   7  11   8     2210.43     2029.72     97.82 o
   8  11   8      117.35      235.16     76.15 o
   9  11   8     5395.61     5448.58    188.39 o
  10  11   8      994.84     1190.54    143.66 o
  11  11   8     1068.75     1188.20    105.60 o
  12  11   8      242.99      365.34     87.98 o
  13  11   8     2982.55     2695.77     93.04 o
  14  11   8      437.73      646.13     86.22 o
  15  11   8       19.42      -91.08     91.08 o
   0  12   8     3835.27     3534.26    301.16 o
   1  12   8     2775.42     2745.71    177.59 o
   2  12   8      148.63      188.16    134.20 o
   3  12   8    25902.96    23395.30    652.86 o
   4  12   8     1876.74     1967.70    156.50 o
   5  12   8    10799.48     9410.35    243.91 o
   6  12   8       24.59       69.11     69.64 o
   7  12   8     1157.10     1098.46     69.18 o
   8  12   8     3523.03     3428.37    196.33 o
   9  12   8      692.28      789.62     73.53 o
  10  12   8      545.16      575.51     93.53 o
  11  12   8     9560.53     8928.58    434.74 o
  12  12   8      700.29      804.33    164.63 o
  13  12   8      549.69      393.16    132.40 o
  14  12   8        3.24      103.70    127.63 o
   1  13   8     8800.24     8075.83    324.42 o
   2  13   8     2133.12     2190.62    117.32 o
   3  13   8     5133.60     4480.62    212.20 o
   4  13   8        2.17      179.62     63.99 o
   5  13   8     6501.29     6433.12    284.34 o
   6  13   8     3286.73     3284.91    144.53 o
   7  13   8     3100.73     2898.01    161.10 o
   8  13   8      227.57      242.11     71.11 o
   9  13   8     5420.12     4731.32    191.12 o
  10  13   8      397.99      508.78     88.63 o
  11  13   8      262.70      217.59     96.00 o
  12  13   8        4.08      139.95    193.49 o
  13  13   8     1620.14     1490.73     97.62 o
   0  14   8      539.21      215.96    133.73 o
   1  14   8     1057.54     1278.66    134.64 o
   2  14   8        6.26      -62.70     64.95 o
   3  14   8     9512.83     8613.83    255.66 o
   4  14   8     4302.34     4173.00    172.93 o
   5  14   8     6430.50     5762.22    281.38 o
   6  14   8       20.52      143.11    123.20 o
   7  14   8     2995.51     2881.91    171.26 o
   8  14   8      130.65      353.08     87.61 o
   9  14   8       26.81       -4.92     74.25 o
  10  14   8        1.63      210.84     85.96 o
  11  14   8     3279.93     3216.27    163.05 o
  12  14   8      436.26      446.44     94.02 o
   1  15   8     3533.43     3089.31     83.42 o
   2  15   8      714.56      732.79     92.72 o
   3  15   8     1671.68     1672.89     69.31 o
   4  15   8       56.36      175.23    118.36 o
   5  15   8     2702.46     2653.05     82.34 o
   6  15   8     1527.68     1397.86    174.08 o
   7  15   8     1143.34     1113.99     84.01 o
   8  15   8      174.98      197.31     70.82 o
   9  15   8     3396.33     3083.25    164.65 o
  10  15   8       44.56      156.55     78.95 o
  11  15   8      131.54      322.43    188.64 o
   0  16   8      192.07      323.04    226.43 o
   1  16   8      504.27      374.86    126.94 o
   2  16   8      654.75      655.39     68.68 o
   3  16   8     2766.82     2505.92    139.07 o
   4  16   8     2896.65     2524.99     75.68 o
   5  16   8     2623.41     2184.20     67.85 o
   6  16   8      333.23      283.85     69.41 o
   7  16   8     1295.98     1104.02     77.30 o
   8  16   8        5.51       61.19     93.97 o
   9  16   8        7.13       90.40     75.57 o
   1  17   8      758.85      790.54     96.39 o
   2  17   8      183.22      293.14     70.77 o
   3  17   8      516.84      552.11     92.87 o
   4  17   8        1.59      145.65     71.47 o
   5  17   8      574.50      684.19     65.83 o
   6  17   8      392.04      488.40     86.74 o
   7  17   8      330.97      467.39     84.58 o
   0  18   8      431.98      474.97     85.06 o
   1  18   8        5.59      107.95     74.97 o
   2  18   8      148.76       30.35     61.41 o
   3  18   8      521.92      545.97     67.56 o
   4  18   8      588.36      572.20     94.18 o
   5  18   8      450.76      483.67     85.84 o
   1   1   9      770.20      888.26     77.08 o
   2   1   9       29.86      461.33     96.36 o
   3   1   9     6679.11     6829.06    211.56 o
   4   1   9        3.03      -33.03     71.69 o
   5   1   9     4980.08     5202.03    201.59 o
   6   1   9      919.03     1058.62     73.77 o
   7   1   9      135.21      296.11     74.68 o
   8   1   9     3406.91     3394.90    227.73 o
   9   1   9      323.58      489.66     84.26 o
  10   1   9       87.84      338.32     81.89 o
  11   1   9      415.78      650.18    100.58 o
  12   1   9       59.33      226.51     69.46 o
  13   1   9      565.00      489.32    115.31 o
  14   1   9       43.39       50.10     83.52 o
  15   1   9        7.15      177.60     88.21 o
  16   1   9       68.41      130.55     94.40 o
  17   1   9       53.99      527.27    131.39 o
  18   1   9      121.60      312.29    107.35 o
   0   2   9     2332.85     2079.60    209.59 o
   1   2   9     2508.66     2511.27    120.00 o
   2   2   9       66.32      334.35     96.98 o
   3   2   9     6080.87     5227.99    125.52 o
   4   2   9     2243.83     2188.64    114.38 o
   5   2   9     8107.53     8349.26    173.62 o
   6   2   9       71.53      285.85     74.43 o
   7   2   9     7904.98     8042.40    250.55 o
   8   2   9     3861.25     4182.41    125.93 o
   9   2   9      175.06      389.14     67.12 o
  10   2   9     1164.45     1117.19     75.35 o
  11   2   9     1090.08     1092.52    111.47 o
  12   2   9      156.14      348.29     94.45 o
  13   2   9     1393.47     1601.10     96.11 o
  14   2   9        6.93       -9.35     93.39 o
  15   2   9     1278.88     1261.80     92.64 o
  16   2   9      253.86      278.99     78.86 o
  17   2   9        6.70      -56.98    105.05 o
  18   2   9       61.76      103.43    124.37 o
   1   3   9      186.40      349.25     75.81 o
   2   3   9     6572.94     6846.23    155.26 o
   3   3   9    33740.15    34124.19    766.46 o
   4   3   9      157.80      183.02     69.59 o
   5   3   9    34099.39    33093.60    709.17 o
   6   3   9     9823.36    10118.76    155.51 o
   7   3   9       69.90      288.97     77.68 o
   8   3   9      806.83      863.33     74.06 o
   9   3   9     3100.12     2864.01    159.70 o
  10   3   9      872.47     1162.38    101.51 o
  11   3   9     3236.92     3251.33    119.72 o
  12   3   9       25.30     -156.24    156.24 o
  13   3   9     5056.78     4657.40    133.24 o
  14   3   9     1041.86      981.01     81.83 o
  15   3   9        7.07       22.60     83.05 o
  16   3   9      294.47      283.61    132.68 o
  17   3   9      411.20      461.52    102.65 o
  18   3   9        6.13       28.33    363.30 o
   0   4   9     9323.08     8910.08    405.58 o
   1   4   9     9746.86     9587.69    319.12 o
   2   4   9     1165.61     1230.85    114.30 o
   3   4   9    23386.65    22125.11    400.92 o
   4   4   9    13372.01    13510.91    239.38 o
   5   4   9    21334.30    21624.48    644.42 o
   6   4   9       13.98      168.09     69.03 o
   7   4   9    11742.76    11992.84    447.29 o
   8   4   9     2115.56     2238.25    173.43 o
   9   4   9     1002.31      901.76     97.20 o
  10   4   9     1514.10     1660.03     99.28 o
  11   4   9     5696.21     5124.87    195.34 o
  12   4   9     1223.88      997.24    121.06 o
  13   4   9     2011.79     2353.95    154.42 o
  14   4   9      114.18      133.82     89.67 o
  15   4   9     2146.51     2242.45    245.37 o
  16   4   9      407.04      427.44     85.12 o
  17   4   9        7.53       36.45    107.47 o
   1   5   9     2863.06     2781.50     91.48 o
   2   5   9    12720.64    12191.13    280.76 o
   3   5   9    41320.22    39570.02    914.69 o
   4   5   9        8.22      227.60     71.33 o
   5   5   9    44272.25    41863.68   1158.34 o
   6   5   9     6593.51     6857.46    190.51 o
   7   5   9      125.75      298.13     80.65 o
   8   5   9     3019.81     3284.82    185.70 o
   9   5   9     3604.87     3622.83    162.86 o
  10   5   9     1240.67     1398.12    111.75 o
  11   5   9     6793.69     6615.81    247.99 o
  12   5   9       77.62      239.23    170.93 o
  13   5   9     6641.42     5890.84    159.77 o
  14   5   9      853.42      782.01     97.55 o
  15   5   9       33.34      228.80     92.08 o
  16   5   9      980.51      895.33    112.98 o
  17   5   9     1119.35      917.53    107.93 o
   0   6   9     7262.62     6817.62    131.98 o
   1   6   9     9422.55     9042.48    254.16 o
   2   6   9      804.19      831.49     67.62 o
   3   6   9    29558.90    26983.26    825.68 o
   4   6   9    13304.34    13027.72    469.59 o
   5   6   9    15214.98    15315.69    708.70 o
   6   6   9       19.67      -33.00    107.08 o
   7   6   9    11994.35    12736.08    500.75 o
   8   6   9     4782.50     5406.12    200.93 o
   9   6   9      572.79      425.09     98.08 o
  10   6   9     1970.88     2038.73    194.00 o
  11   6   9     7966.52     7381.12    371.87 o
  12   6   9     1540.80     1670.81    137.92 o
  13   6   9     2280.29     2430.94     97.76 o
  14   6   9      150.02      296.99    116.22 o
  15   6   9     2558.02     2267.04    153.35 o
  16   6   9      331.63      252.81     86.59 o
  17   6   9        2.74       71.34     92.01 o
   1   7   9     8206.50     8552.41    209.48 o
   2   7   9     7362.19     7345.80    225.82 o
   3   7   9    26039.52    25134.96    838.09 o
   4   7   9       24.90        0.79     75.76 o
   5   7   9    26819.83    27032.54    681.13 o
   6   7   9    12095.53    13740.25    487.09 o
   7   7   9     3745.20     3793.24    222.42 o
   8   7   9     2257.63     2179.41    112.21 o
   9   7   9     5131.28     5755.26    368.36 o
  10   7   9     2477.13     2448.97    203.81 o
  11   7   9     2401.46     2484.45    142.60 o
  12   7   9       47.35      111.51    122.62 o
  13   7   9     5690.00     5245.91    247.75 o
  14   7   9     1149.96      956.35     88.91 o
  15   7   9       93.34      228.93    173.99 o
  16   7   9      355.61      309.90    101.38 o
   0   8   9     3937.01     3874.28    214.78 o
   1   8   9     4763.80     4429.09    129.64 o
   2   8   9      538.14      431.65    101.50 o
   3   8   9    21711.23    20726.00    713.44 o
   4   8   9     9534.34     9504.72    344.90 o
   5   8   9    17025.30    16727.06    485.04 o
   6   8   9      475.43      408.58     78.13 o
   7   8   9     5441.39     5501.73    148.80 o
   8   8   9     2052.53     2271.06    116.56 o
   9   8   9      666.56      838.16     95.85 o
  10   8   9     1024.66     1175.31    125.60 o
  11   8   9     7548.63     7406.61    436.67 o
  12   8   9     1812.41     1746.63    120.84 o
  13   8   9     1431.98     1414.21    121.63 o
  14   8   9       88.47       31.79    101.70 o
  15   8   9      845.54      864.38     84.52 o
  16   8   9      213.99      416.06    101.32 o
   1   9   9    11122.35    10137.96    363.33 o
   2   9   9     5583.20     4720.58    129.43 o
   3   9   9     3296.87     3058.35    179.20 o
   4   9   9      162.52      268.52    114.17 o
   5   9   9     5413.79     5234.05    121.50 o
   6   9   9     1312.14     1755.67    140.64 o
   7   9   9     2583.28     2594.22    131.24 o
   8   9   9      922.67     1024.59     71.54 o
   9   9   9     4739.14     4879.49    201.94 o
  10   9   9     1762.54     1862.80    230.38 o
  11   9   9      671.80     1200.80    161.01 o
  12   9   9       66.12      209.37    127.50 o
  13   9   9     1605.13     2014.98    244.84 o
  14   9   9      112.43      148.19     86.58 o
  15   9   9       99.74      251.46    101.60 o
   0  10   9      555.67      823.88    115.41 o
   1  10   9      562.10      607.77     66.32 o
   2  10   9      483.97      750.41    139.90 o
   3  10   9    13340.45    11730.66    476.17 o
   4  10   9     6731.60     6534.30    275.72 o
   5  10   9     3222.37     3315.64    169.46 o
   6  10   9       91.26      335.46     79.60 o
   7  10   9       82.60      272.41     84.80 o
   8  10   9       37.24       41.67     75.28 o
   9  10   9      381.92      660.25    116.61 o
  10  10   9       83.46      -73.32     94.62 o
  11  10   9     4643.86     4767.88    166.28 o
  12  10   9     1258.49     1594.30     95.37 o
  13  10   9      176.43      153.26    242.53 o
  14  10   9      247.85      423.20     92.94 o
  15  10   9       57.13      173.89    107.32 o
   1  11   9     6172.33     5558.65    126.98 o
   2  11   9     2204.30     2258.96    149.85 o
   3  11   9       40.11      117.23     86.61 o
   4  11   9       66.88      253.00    147.55 o
   5  11   9       27.74      313.43    134.75 o
   6  11   9      127.49      473.90    105.33 o
   7  11   9     2206.08     2065.13    117.54 o
   8  11   9      161.76      203.54     82.37 o
   9  11   9     3127.43     3533.21    132.57 o
  10  11   9      864.99     1053.95     93.73 o
  11  11   9       56.18      259.11     84.87 o
  12  11   9      149.55      125.64    114.37 o
  13  11   9      125.45     -135.03    135.03 o
  14  11   9       18.37      -23.09    114.97 o
   0  12   9        6.53      329.02     78.73 o
   1  12   9      221.66      327.41    113.35 o
   2  12   9      300.34      548.31     64.88 o
   3  12   9     2890.70     2749.10     86.92 o
   4  12   9      660.07      909.52    145.24 o
   5  12   9      788.70     1036.21     89.40 o
   6  12   9        8.54      230.30    137.06 o
   7  12   9      656.49      928.42    157.71 o
   8  12   9       36.15       13.30     86.34 o
   9  12   9       46.19      -77.41     77.41 o
  10  12   9       51.35      207.52     88.09 o
  11  12   9     1367.87     1671.44    184.69 o
  12  12   9      300.47      634.27    109.03 o
  13  12   9       61.68      451.33    101.63 o
   1  13   9     1488.76     1570.93    112.94 o
   2  13   9       25.62      -39.48     98.20 o
   3  13   9     1937.73     1828.33    311.59 o
   4  13   9       17.79       90.88    109.44 o
   5  13   9     1650.53     1374.53     74.11 o
   6  13   9      227.34      368.51    128.51 o
   7  13   9      583.50      675.49     70.93 o
   8  13   9       30.22       64.71    130.26 o
   9  13   9       20.49      203.68     78.72 o
  10  13   9      189.74      422.50    130.20 o
  11  13   9      391.66      492.98    117.87 o
  12  13   9        2.70      -77.58     90.96 o
   0  14   9     1409.51      934.17    180.71 o
   1  14   9     2754.79     2442.17     72.57 o
   2  14   9      142.39      143.60    116.15 o
   3  14   9       38.14      118.50     82.86 o
   4  14   9        3.78       38.55    103.45 o
   5  14   9       84.04      -22.95     84.10 o
   6  14   9      188.55      206.83     70.93 o
   7  14   9     1793.30     1543.30     77.11 o
   8  14   9      278.18      284.22     86.72 o
   9  14   9      916.92      638.94     98.78 o
  10  14   9        1.50     -107.67    136.48 o
  11  14   9        6.54      144.75     83.41 o
   1  15   9      252.00      211.38    148.89 o
   2  15   9      188.47       78.23    131.07 o
   3  15   9     1749.12     1617.24     98.23 o
   4  15   9        2.71      190.64     67.04 o
   5  15   9     2315.99     2011.88    101.51 o
   6  15   9      805.46      832.28     68.57 o
   7  15   9       15.83     -115.98    115.98 o
   8  15   9      170.49      240.60     79.94 o
   9  15   9       32.97      165.47     79.52 o
  10  15   9        4.63       90.89    146.03 o
   0  16   9      787.06      635.47    152.04 o
   1  16   9     3073.90     2627.48     98.63 o
   2  16   9      156.27        7.09     94.18 o
   3  16   9      267.03      155.41     67.50 o
   4  16   9      263.57      238.16     82.40 o
   5  16   9       19.02      145.11    122.11 o
   6  16   9      312.80      335.73    119.11 o
   7  16   9     2401.25     2049.07    194.08 o
   8  16   9      709.52      714.53     65.35 o
   1  17   9     1365.35     1049.19    116.62 o
   2  17   9      711.05      711.92    114.88 o
   3  17   9     1295.52     1099.47     65.11 o
   4  17   9       50.84      145.90    153.43 o
   5  17   9     1446.24     1127.43    105.25 o
   6  17   9      784.26      625.38     72.34 o
   0  18   9     1211.13      980.74     95.37 o
   1  18   9     2649.95     2181.63    134.61 o
   2  18   9       47.16       46.84     61.65 o
   3  18   9      556.70      844.49    193.30 o
   0   0  10   118658.66   114805.97  17069.95 o
   1   0  10    20011.99    19682.57   1470.36 o
   2   0  10     2142.44     2765.55    258.36 o
   3   0  10    11088.65    11468.69    671.60 o
   4   0  10     9093.47     9671.54    482.09 o
   5   0  10     1357.02     1466.46    197.15 o
   6   0  10      105.38      353.78    119.09 o
   7   0  10    12142.61    12135.70    620.87 o
   8   0  10    44402.57    45844.06   2585.07 o
   9   0  10     1679.85     1944.16    229.54 o
  10   0  10     3274.90     3150.66    148.04 o
  11   0  10     4329.64     4101.13    245.52 o
  12   0  10     1857.75     2107.75    183.61 o
  13   0  10       83.44      287.60    132.58 o
  14   0  10     1267.17     1149.53    607.32 o
  15   0  10     1380.75     1602.91    150.68 o
  16   0  10     3172.47     2900.90    245.63 o
  17   0  10      166.61      -96.53    169.77 o
   1   1  10      450.21      513.50     66.29 o
   2   1  10    48932.06    48017.16   2184.32 o
   3   1  10      696.04      746.23    110.28 o
   4   1  10     3111.21     3299.76    132.28 o
   5   1  10       38.66       60.89     79.91 o
   6   1  10    31089.67    30543.12    769.87 o
   7   1  10      989.41     1227.69    125.22 o
   8   1  10       97.10      160.18     77.31 o
   9   1  10      382.44      523.89     82.09 o
  10   1  10    13141.95    13294.42    464.97 o
  11   1  10        6.50      -10.54     87.87 o
  12   1  10     4525.86     4345.23    102.06 o
  13   1  10       12.24       54.20     87.76 o
  14   1  10     4063.01     3736.39    106.34 o
  15   1  10      194.23      208.17    104.10 o
  16   1  10       61.67      115.69    164.37 o
  17   1  10       84.76      -91.01     91.01 o
   0   2  10   117919.30   110973.62   6681.46 o
   1   2  10     9233.70     8869.76    319.04 o
   2   2  10     1283.08     1602.03     72.85 o
   3   2  10     7124.21     7461.14    199.82 o
   4   2  10     8576.20     8951.50    251.85 o
   5   2  10     1833.91     2214.44    109.76 o
   6   2  10      432.66      697.28    125.99 o
   7   2  10    10201.88    10399.54    240.10 o
   8   2  10    45130.76    46638.75   1266.70 o
   9   2  10     3783.77     3826.27    227.75 o
  10   2  10     1411.01     1271.15    119.02 o
  11   2  10     1629.55     1790.58     94.25 o
  12   2  10     2370.54     2599.13    131.33 o
  13   2  10      135.94        8.48    113.03 o
  14   2  10      617.31      555.09     88.16 o
  15   2  10     1005.28     1086.72    108.93 o
  16   2  10     2993.51     2538.63    142.70 o
  17   2  10      384.02      215.65     87.38 o
   1   3  10      127.99      217.69     75.74 o
   2   3  10    26367.51    25259.99    933.35 o
   3   3  10       29.34      -61.43    105.64 o
   4   3  10     1062.17     1179.48     77.60 o
   5   3  10      119.22      210.66     73.78 o
   6   3  10    18175.97    18191.38    329.85 o
   7   3  10       11.03       76.58     71.75 o
   8   3  10       21.36       18.56     66.66 o
   9   3  10      427.69      476.95     70.79 o
  10   3  10     6152.58     6176.08    307.69 o
  11   3  10      359.50      125.03    176.98 o
  12   3  10     2083.75     2106.62    114.16 o
  13   3  10        3.12       20.51    108.35 o
  14   3  10     2475.00     2741.93    171.36 o
  15   3  10       55.70       80.83    147.51 o
  16   3  10      188.11      215.16     86.42 o
  17   3  10       53.48      194.60    100.23 o
   0   4  10    26220.71    24561.63   1452.15 o
   1   4  10    11826.41    11370.88    274.19 o
   2   4  10      871.84      873.94     64.69 o
   3   4  10     5700.90     5872.98    128.16 o
   4   4  10     1060.52     1525.28     74.83 o
   5   4  10     8101.66     7943.27    182.16 o
   6   4  10     3398.91     3435.56    126.52 o
   7   4  10     5544.20     5900.13    176.39 o
   8   4  10    10968.96    11710.85    396.76 o
   9   4  10     3776.16     3847.97    212.85 o
  10   4  10       77.84      228.98    150.94 o
  11   4  10     1592.97     1681.79    165.03 o
  12   4  10      739.46      973.56     86.90 o
  13   4  10      357.54      225.81    115.47 o
  14   4  10      932.88     1167.77    136.56 o
  15   4  10      691.72      543.52     94.36 o
  16   4  10      797.47     1037.13    124.83 o
  17   4  10      234.72      136.32    137.23 o
   1   5  10        1.66      109.04     64.03 o
   2   5  10     3484.06     3715.14     82.90 o
   3   5  10      453.13      430.98     68.05 o
   4   5  10      334.06      644.00    116.91 o
   5   5  10      107.47       33.49     72.17 o
   6   5  10     5756.44     6200.45    125.31 o
   7   5  10       65.42      118.44     70.54 o
   8   5  10       97.82       84.15     71.40 o
   9   5  10       53.50      134.73     85.75 o
  10   5  10      148.10      208.95     82.11 o
  11   5  10       55.04      135.21    145.60 o
  12   5  10      176.59      392.69    164.98 o
  13   5  10       45.15      381.21     79.30 o
  14   5  10     1354.25     1402.21     91.47 o
  15   5  10        0.27      130.53    124.84 o
  16   5  10        2.35        5.37     84.24 o
   0   6  10       53.22      -17.09     98.99 o
   1   6  10     5839.43     5872.52    138.82 o
   2   6  10     5562.85     5690.05    223.46 o
   3   6  10     5361.16     5591.67    151.36 o
   4   6  10     4079.52     4500.13    139.25 o
   5   6  10     1861.45     2068.14     89.45 o
   6   6  10     1851.92     1958.54    129.04 o
   7   6  10     1839.93     2110.31    120.97 o
   8   6  10       31.66      318.41    121.59 o
   9   6  10     2074.79     1890.90    127.44 o
  10   6  10     1127.01     1156.37    103.25 o
  11   6  10      798.85      986.85     90.23 o
  12   6  10       18.36       91.69     85.24 o
  13   6  10     1093.60     1312.72    189.71 o
  14   6  10       79.55      305.93     87.77 o
  15   6  10      128.87       77.19     91.73 o
  16   6  10       78.04      274.20    113.85 o
   1   7  10       11.76      218.32     63.94 o
   2   7  10     2345.72     2338.01     97.15 o
   3   7  10        0.95      170.24     70.03 o
   4   7  10      381.80      666.17     85.57 o
   5   7  10       30.03      -79.24    106.83 o
   6   7  10       68.36      416.61     91.34 o
   7   7  10      247.38      330.55    143.21 o
   8   7  10       14.79      120.81     67.73 o
   9   7  10      122.02      196.32     92.48 o
  10   7  10     1699.37     1772.90    141.61 o
  11   7  10       16.11       99.81     98.13 o
  12   7  10       26.39       -6.23    141.68 o
  13   7  10       12.12      -19.40     93.32 o
  14   7  10       71.32       60.89    164.44 o
  15   7  10      141.90      127.88    101.11 o
  16   7  10       10.94      150.37     79.89 o
   0   8  10    11508.89    10043.45    183.86 o
   1   8  10     3950.95     3699.35     91.18 o
   2   8  10     7473.93     6804.56    216.06 o
   3   8  10     2290.17     2139.06     98.64 o
   4   8  10     3245.44     2875.76    138.39 o
   5   8  10     8588.93     8599.67    308.86 o
   6   8  10     3350.91     3368.71    155.24 o
   7   8  10      527.89      792.27    148.83 o
   8   8  10     3284.93     2986.32    195.73 o
   9   8  10     2470.35     2394.16    217.40 o
  10   8  10     1930.57     1976.73    198.40 o
  11   8  10      461.67      435.66    123.16 o
  12   8  10      407.36      488.86     86.10 o
  13   8  10      729.70      618.45     94.58 o
  14   8  10       86.46      186.81    116.26 o
  15   8  10      113.55      239.57    142.60 o
   1   9  10       85.47      158.38     86.59 o
   2   9  10     8046.68     7330.75    143.99 o
   3   9  10      158.40      480.52     73.23 o
   4   9  10       84.08      183.23    119.76 o
   5   9  10        2.78       94.43     83.30 o
   6   9  10     3387.47     2835.15    166.59 o
   7   9  10      257.04      300.00     71.23 o
   8   9  10      456.22      672.72    114.38 o
   9   9  10       52.09      477.85    117.45 o
  10   9  10     4837.98     4388.06    292.92 o
  11   9  10      109.09      269.16     93.30 o
  12   9  10      586.76      585.51    228.28 o
  13   9  10        7.94       77.04    218.85 o
  14   9  10      168.05       95.86     83.23 o
  15   9  10       34.67       23.77    196.56 o
   0  10  10    15884.96    13941.20    630.49 o
   1  10  10     1089.89     1206.82    180.31 o
   2  10  10     3789.44     3332.49    100.44 o
   3  10  10     2510.47     2364.52    122.28 o
   4  10  10     5041.07     5106.99    208.11 o
   5  10  10     3868.50     4116.77    153.15 o
   6  10  10      580.85      846.00    132.96 o
   7  10  10      240.68      328.24    133.09 o
   8  10  10     7512.60     6837.42    237.86 o
   9  10  10     1251.83     1549.30    127.25 o
  10  10  10     2717.23     2138.82     99.27 o
  11  10  10       95.77      139.94    109.03 o
  12  10  10     1050.09     1212.63    232.04 o
  13  10  10     1195.16     1331.15    158.10 o
  14  10  10       44.19      138.05    119.44 o
   1  11  10      151.94      152.28     97.02 o
   2  11  10    15203.60    12969.41    255.06 o
   3  11  10       92.53      251.76     74.77 o
   4  11  10      158.73       10.53     70.71 o
   5  11  10      141.24      143.57     84.54 o
   6  11  10     7940.61     7404.75    319.29 o
   7  11  10      101.85      352.54    131.13 o
   8  11  10      572.78      639.57    102.52 o
   9  11  10       55.19      376.03    130.32 o
  10  11  10     4074.78     4079.75    403.54 o
  11  11  10      182.71      141.92    108.57 o
  12  11  10      228.73      319.69    124.41 o
  13  11  10       24.01      -84.26    102.83 o
   0  12  10    15843.57    13056.64    884.28 o
   1  12  10     1015.06     1301.46    123.20 o
   2  12  10      735.27      697.14     67.62 o
   3  12  10     1438.68     1399.16    136.79 o
   4  12  10     9205.26     8587.21    488.37 o
   5  12  10     1390.15     1535.62    107.05 o
   6  12  10       52.54      176.88     88.51 o
   7  12  10      113.55      232.27     80.16 o
   8  12  10     7177.23     6363.70    247.04 o
   9  12  10      127.61      147.09     72.61 o
  10  12  10     1030.10      943.07     78.22 o
  11  12  10      473.81      618.39    124.93 o
  12  12  10     2249.11     1950.74    183.40 o
   1  13  10       10.95      127.16     95.76 o
   2  13  10     9294.38     8791.39    394.34 o
   3  13  10      223.26      279.04     68.07 o
   4  13  10       42.39        5.52    153.55 o
   5  13  10      196.89      288.09    108.19 o
   6  13  10     6443.78     5720.32    174.80 o
   7  13  10        2.76      290.88     75.02 o
   8  13  10      823.60     1019.48    166.28 o
   9  13  10        2.95       35.63     74.57 o
  10  13  10     3450.39     2922.97    178.35 o
  11  13  10       80.68      -24.59     77.74 o
   0  14  10     4302.44     3864.85    377.68 o
   1  14  10       62.79      190.20    117.32 o
   2  14  10       27.48      113.16     67.22 o
   3  14  10      900.89      753.52    126.43 o
   4  14  10     9022.54     7815.50    191.32 o
   5  14  10      658.80      756.30     69.48 o
   6  14  10      400.41      529.49     79.08 o
   7  14  10      261.43      254.00    117.68 o
   8  14  10     1861.59     1913.72    111.47 o
   9  14  10       23.90      -25.46     81.51 o
  10  14  10      157.07      366.82     82.58 o
   1  15  10       52.77      142.18     72.18 o
   2  15  10     4016.57     3694.62    108.89 o
   3  15  10      107.06       41.18     90.02 o
   4  15  10        5.39      202.53     84.54 o
   5  15  10       55.86      165.11     72.48 o
   6  15  10     3621.80     3310.23    199.26 o
   7  15  10       25.64       32.33     94.98 o
   8  15  10      613.14      853.91    116.90 o
   9  15  10       43.67      119.04    107.22 o
   0  16  10      753.15      691.64    155.91 o
   1  16  10      186.55      116.64     69.08 o
   2  16  10      257.73      243.89    133.04 o
   3  16  10      406.33      289.72    102.97 o
   4  16  10     3940.70     3375.25     70.11 o
   5  16  10      249.71      250.22     95.88 o
   6  16  10      329.96      494.35     75.04 o
   7  16  10      215.36      391.07    172.30 o
   1  17  10        1.61      174.70    102.18 o
   2  17  10      741.48      705.35     68.58 o
   3  17  10        0.27      131.24     71.67 o
   4  17  10       25.36      293.23     98.11 o
   1   1  11      511.42      840.00     76.90 o
   2   1  11     2888.90     2699.57    107.66 o
   3   1  11     2803.52     3088.36     87.66 o
   4   1  11       11.32       63.65    103.07 o
   5   1  11     3673.79     3722.21    106.25 o
   6   1  11      688.35     1012.42     73.84 o
   7   1  11       12.78       24.57     84.76 o
   8   1  11       26.47       40.68     82.71 o
   9   1  11       66.34      115.76     78.67 o
  10   1  11       99.90      139.23     70.37 o
  11   1  11       17.96      -12.79     94.83 o
  12   1  11        1.41      361.08    140.82 o
  13   1  11      333.15      367.71     90.22 o
  14   1  11      117.53      122.23    141.32 o
  15   1  11        7.17      -19.75    102.39 o
  16   1  11        2.92      154.10     85.97 o
   0   2  11     1962.87     2184.51    114.06 o
   1   2  11     1592.17     1359.15     88.65 o
   2   2  11        9.36      238.15     73.21 o
   3   2  11     1542.91     1425.41     83.32 o
   4   2  11     6905.63     6440.09    187.74 o
   5   2  11     1194.07     1486.03     74.13 o
   6   2  11       85.24      -24.26    106.33 o
   7   2  11     3022.68     3256.18    197.25 o
   8   2  11      817.34      902.58     67.40 o
   9   2  11       77.15      126.69     68.21 o
  10   2  11      187.57      253.26     79.43 o
  11   2  11      721.95      748.57    132.74 o
  12   2  11      772.43      717.84     78.98 o
  13   2  11       72.36       68.34     75.47 o
  14   2  11       80.24       -3.75    126.87 o
  15   2  11      420.06      551.27     92.36 o
  16   2  11       51.45      110.09     93.08 o
   1   3  11      369.76      424.18     70.70 o
   2   3  11     7365.71     7409.65    281.47 o
   3   3  11    13408.42    13404.80    365.72 o
   4   3  11       24.45      234.97     73.69 o
   5   3  11    11792.51    12336.92    233.90 o
   6   3  11     3095.77     3256.09    137.97 o
   7   3  11       33.96      129.92     66.92 o
   8   3  11       13.39      390.45    128.68 o
   9   3  11     1005.59     1071.20    102.21 o
  10   3  11     4888.20     4594.32    109.91 o
  11   3  11     2070.70     2080.18    120.96 o
  12   3  11      694.06      547.86     80.39 o
  13   3  11     1866.44     1933.89    169.50 o
  14   3  11      113.36      223.93     80.90 o
  15   3  11       23.11        5.85     82.79 o
  16   3  11       70.09      150.71    142.61 o
   0   4  11    10049.59    10453.07    439.27 o
   1   4  11     8172.92     8174.16    245.33 o
   2   4  11      796.59      952.12     92.38 o
   3   4  11     4097.13     3941.15    144.22 o
   4   4  11    11185.80    10618.72    270.20 o
   5   4  11     3348.32     3665.03    128.25 o
   6   4  11      495.18      428.77     74.44 o
   7   4  11    10062.67     9929.89    318.37 o
   8   4  11     2885.82     3088.99     92.15 o
   9   4  11      293.15      298.06     69.47 o
  10   4  11       50.85      201.45     77.91 o
  11   4  11      548.18      534.28    190.51 o
  12   4  11     4643.10     4076.99    171.29 o
  13   4  11      402.09      455.70     85.05 o
  14   4  11      257.40      348.77     85.40 o
  15   4  11     2127.23     1774.94    208.38 o
  16   4  11      248.89      435.30    108.74 o
   1   5  11     1444.46     1370.03     62.76 o
   2   5  11    17354.52    16554.97    344.51 o
   3   5  11    10250.52    10028.75    252.07 o
   4   5  11     3430.18     3310.04     94.50 o
   5   5  11    15114.55    15138.79    433.74 o
   6   5  11     3512.26     3918.58    126.13 o
   7   5  11       49.09      511.92     77.54 o
   8   5  11       19.23      195.64     80.98 o
   9   5  11     2081.40     1874.73    155.95 o
  10   5  11     7249.16     7083.64    192.79 o
  11   5  11     1259.23     1293.79    100.04 o
  12   5  11      342.49      376.84    225.68 o
  13   5  11     3190.76     3219.82    115.12 o
  14   5  11     1276.79     1432.39     94.31 o
  15   5  11       58.72      -18.88     99.09 o
  16   5  11       23.12      -91.84     91.84 o
   0   6  11     8019.38     8012.61    135.60 o
   1   6  11     8941.04     8517.26    185.48 o
   2   6  11      894.12     1051.69     63.37 o
   3   6  11     4131.23     3992.70    140.72 o
   4   6  11    16132.45    15815.40    481.45 o
   5   6  11     2312.61     2765.52    116.28 o
   6   6  11       89.21      511.59    143.21 o
   7   6  11    10015.89    10353.92    222.19 o
   8   6  11     3517.06     3773.18     82.29 o
   9   6  11      976.26     1083.20     80.44 o
  10   6  11      606.93      674.14     95.32 o
  11   6  11     1788.48     1540.99    166.21 o
  12   6  11     3511.65     3704.40    218.79 o
  13   6  11       90.90       77.44     91.78 o
  14   6  11      120.26      107.41    149.46 o
  15   6  11     1542.93     1375.39     95.80 o
   1   7  11     2547.30     2790.08     71.83 o
   2   7  11    10557.22    10483.68    357.87 o
   3   7  11    12718.61    12569.71    408.18 o
   4   7  11      459.94      612.60    151.82 o
   5   7  11    11959.95    12007.83    252.02 o
   6   7  11     7191.00     7051.74    267.28 o
   7   7  11      561.46     1046.56    114.44 o
   8   7  11      251.17      176.89     66.88 o
   9   7  11     2182.66     2039.03    206.39 o
  10   7  11     4598.84     4839.40    495.22 o
  11   7  11     1182.13     1015.24    104.15 o
  12   7  11      435.86      765.21    118.00 o
  13   7  11     2080.57     1889.47     97.45 o
  14   7  11      190.85      355.95     88.91 o
  15   7  11        0.96       13.49     92.38 o
   0   8  11     4819.41     4859.20    281.30 o
   1   8  11     6196.33     5955.48    112.44 o
   2   8  11      952.61     1027.40     91.61 o
   3   8  11     4429.70     4321.53    223.72 o
   4   8  11    12500.65    11989.43    492.62 o
   5   8  11      700.99     1294.30    148.29 o
   6   8  11      327.08      276.29    124.28 o
   7   8  11     4904.68     4901.12    231.59 o
   8   8  11     2359.00     2423.02    117.05 o
   9   8  11     1454.73     1914.15    109.00 o
  10   8  11     1019.31      970.15     95.62 o
  11   8  11     2071.33     1733.49     90.93 o
  12   8  11     1662.98     1784.63    258.43 o
  13   8  11        2.17      -86.53     86.53 o
  14   8  11        3.09       72.90     82.61 o
   1   9  11     4010.87     4013.18    142.78 o
   2   9  11     6342.20     6133.35    136.44 o
   3   9  11      853.69      927.41    143.57 o
   4   9  11      289.50      559.00    100.02 o
   5   9  11     2253.83     2215.37    188.69 o
   6   9  11     2659.50     3031.52    267.55 o
   7   9  11      757.67     1196.96     98.93 o
   8   9  11      168.24      353.89    104.21 o
   9   9  11     2117.28     2250.68    107.91 o
  10   9  11     1543.68     1655.12    152.05 o
  11   9  11       65.38      273.32     82.80 o
  12   9  11        3.13        9.97     76.83 o
  13   9  11      800.98      972.85    224.71 o
  14   9  11      668.74      724.89    105.14 o
   0  10  11     1255.30     1276.55    141.16 o
   1  10  11     3849.04     3691.60    286.96 o
   2  10  11      975.91     1002.79     76.37 o
   3  10  11      616.40      768.00     85.70 o
   4  10  11     2921.65     3134.22     89.89 o
   5  10  11       46.70       99.84    120.85 o
   6  10  11      142.63      403.00    133.21 o
   7  10  11     1658.36     1755.62     95.53 o
   8  10  11      677.20      889.45    153.78 o
   9  10  11     1153.18     1152.14     89.67 o
  10  10  11      365.72      401.12    143.23 o
  11  10  11      414.44      649.60    105.07 o
  12  10  11      971.24     1082.68     92.59 o
  13  10  11       41.83       36.24    144.71 o
   1  11  11     3672.58     3274.55    102.77 o
   2  11  11      447.91      530.57     89.00 o
   3  11  11       34.71      287.43    159.68 o
   4  11  11       37.18      155.74     77.01 o
   5  11  11       31.50      102.55     85.02 o
   6  11  11      702.84     1113.83    126.53 o
   7  11  11      746.17     1064.84     98.14 o
   8  11  11      171.07      105.44     75.27 o
   9  11  11     1745.81     1744.85    155.05 o
  10  11  11      625.92      634.16     82.77 o
  11  11  11       68.93      251.63     85.31 o
  12  11  11        0.36      -35.40    133.96 o
   0  12  11      236.88      236.19     84.67 o
   1  12  11      607.28      792.80     87.78 o
   2  12  11      629.62      746.77    126.40 o
   3  12  11        5.67       52.54    121.50 o
   4  12  11      996.68     1192.88    135.02 o
   5  12  11      212.92      369.73     97.82 o
   6  12  11      537.06      273.76     84.28 o
   7  12  11      239.83      428.94    102.16 o
   8  12  11        1.55       55.43     73.03 o
   9  12  11      526.19      794.50     86.31 o
  10  12  11      440.86      507.49     93.40 o
  11  12  11       58.23       25.61    216.02 o
   1  13  11      215.44      526.81     67.57 o
   2  13  11       10.72       38.35     99.36 o
   3  13  11      382.10      333.43     72.48 o
   4  13  11      216.48      580.12     87.26 o
   5  13  11      454.97      251.02     66.76 o
   6  13  11        4.27      271.53     75.68 o
   7  13  11      258.56      324.94     63.92 o
   8  13  11      168.42      334.39     85.72 o
   9  13  11       40.17      167.47     78.62 o
  10  13  11      211.54      479.96     90.75 o
   0  14  11     1322.37     1102.18    135.70 o
   1  14  11       10.54       -7.50    115.70 o
   2  14  11      126.48       59.42     90.06 o
   3  14  11      621.60      694.79     69.95 o
   4  14  11        8.28       26.62     70.13 o
   5  14  11      557.23      502.45     69.78 o
   6  14  11      390.35       97.37     87.17 o
   7  14  11       55.03      122.40     97.23 o
   8  14  11      590.04      504.47     77.61 o
   9  14  11       69.51      102.72     87.12 o
   1  15  11       14.86      157.93    142.48 o
   2  15  11      885.41      732.51     65.98 o
   3  15  11      736.66      896.38    102.35 o
   4  15  11       95.50       18.97     73.40 o
   5  15  11      919.70      689.95     79.02 o
   6  15  11      312.33      452.01     90.08 o
   7  15  11        2.20      137.63     78.87 o
   0  16  11     2083.47     1727.16    116.97 o
   1  16  11       74.05       -2.16    119.08 o
   2  16  11      131.28       65.17     79.93 o
   3  16  11     1125.73     1235.52    152.24 o
   4  16  11      291.56      359.04     91.93 o
   5  16  11      364.39      360.92     95.53 o
   0   0  12      660.80     1166.71    311.66 o
   1   0  12     6508.79     5827.85    572.26 o
   2   0  12     9869.71     9947.29    842.76 o
   3   0  12    22652.87    22804.53   1541.86 o
   4   0  12     1166.03     1375.47     98.07 o
   5   0  12    21694.49    23066.78    973.18 o
   6   0  12     5572.44     5959.46    207.37 o
   7   0  12     6189.02     6596.61    426.25 o
   8   0  12       41.73     -106.44    106.44 o
   9   0  12       59.05      303.32    105.25 o
  10   0  12     3892.56     4394.42    272.34 o
  11   0  12     5116.45     4998.81    536.41 o
  12   0  12       31.02       50.88    126.54 o
  13   0  12     2116.51     1945.12    190.60 o
  14   0  12      321.28      358.17    103.54 o
  15   0  12     1157.14     1294.35    376.55 o
  16   0  12       73.35      351.16    205.87 o
   1   1  12    12749.15    11740.41    586.76 o
   2   1  12      908.43     1018.97     81.68 o
   3   1  12     9273.73     9503.41    453.82 o
   4   1  12      209.29      150.51     87.93 o
   5   1  12    13152.63    13124.18    490.40 o
   6   1  12       19.17      171.86     65.49 o
   7   1  12     6066.18     6263.88    304.69 o
   8   1  12       87.49       68.38     68.39 o
   9   1  12     7025.02     7141.86    417.55 o
  10   1  12     1196.06     1420.67    100.23 o
  11   1  12      192.65      222.52    128.24 o
  12   1  12      283.84      276.36     95.47 o
  13   1  12     2766.73     2278.09    421.62 o
  14   1  12       99.04       67.49    115.95 o
  15   1  12      570.69      624.39    119.23 o
  16   1  12       49.05      -50.32    153.42 o
   0   2  12       24.00      364.42     99.20 o
   1   2  12     1583.94     1454.95    110.93 o
   2   2  12    10619.99     9852.65    364.55 o
   3   2  12    19665.37    20005.43    819.41 o
   4   2  12     1225.81     1423.31    107.96 o
   5   2  12    13934.90    14659.24    411.18 o
   6   2  12     3378.49     3613.29    104.08 o
   7   2  12     5862.17     5579.66    254.16 o
   8   2  12       12.95       23.30     79.73 o
   9   2  12       39.68      285.21    133.07 o
  10   2  12     2908.88     3093.09    105.75 o
  11   2  12     7031.60     6339.13    192.10 o
  12   2  12      521.61      625.49    117.71 o
  13   2  12     1714.04     1467.50     75.39 o
  14   2  12       94.01      379.91    158.01 o
  15   2  12     1067.94     1112.36    110.73 o
  16   2  12        5.78      -50.65    173.13 o
   1   3  12     7098.65     6844.78    218.04 o
   2   3  12     1157.09     1330.17     99.97 o
   3   3  12     3420.65     3732.27    177.32 o
   4   3  12       60.35       52.88     73.89 o
   5   3  12     7372.20     7317.96    236.32 o
   6   3  12       26.83      127.72     61.27 o
   7   3  12     2569.33     2707.05     79.69 o
   8   3  12      383.68      483.12     76.00 o
   9   3  12     3935.97     4195.14    158.55 o
  10   3  12      297.85      467.02     71.00 o
  11   3  12      684.49      880.58    131.56 o
  12   3  12       75.73      356.54    146.88 o
  13   3  12     2255.29     2160.17     95.81 o
  14   3  12       64.60       11.45    100.77 o
  15   3  12      179.93      237.70     80.43 o
   0   4  12      430.34      590.34     97.89 o
   1   4  12      185.09      264.90     67.21 o
   2   4  12     1542.96     1560.43     84.49 o
   3   4  12    11040.67    11577.75    384.65 o
   4   4  12     1532.88     1750.42     70.63 o
   5   4  12     5760.18     6348.01    155.86 o
   6   4  12      686.99      657.58     62.59 o
   7   4  12      470.72      735.28    161.90 o
   8   4  12      232.65      458.98    100.59 o
   9   4  12       11.88      158.03     71.27 o
  10   4  12     1148.35     1269.49     90.64 o
  11   4  12     2452.61     2513.75    112.61 o
  12   4  12      129.38      147.60    112.46 o
  13   4  12     1093.88     1082.47     80.61 o
  14   4  12      113.76      132.02     95.51 o
  15   4  12      176.96      394.69     86.65 o
   1   5  12     1150.21     1347.55     72.05 o
   2   5  12        8.82       29.43     64.05 o
   3   5  12      840.75     1043.78     63.13 o
   4   5  12       17.56      154.41     68.32 o
   5   5  12     1731.64     1813.96     82.56 o
   6   5  12       28.58       11.46     61.03 o
   7   5  12      498.12      794.58     87.01 o
   8   5  12      346.34      517.19     82.79 o
   9   5  12      175.73      332.57     72.91 o
  10   5  12       76.53      103.26     99.26 o
  11   5  12       12.29        0.81    114.37 o
  12   5  12        0.38      138.29    107.69 o
  13   5  12      558.81      742.45    140.96 o
  14   5  12        0.22       39.02     95.31 o
  15   5  12       55.01      -39.64     94.74 o
   0   6  12     4868.95     4553.33    185.61 o
   1   6  12      342.38      534.79     60.96 o
   2   6  12      571.94      356.08     83.46 o
   3   6  12     1593.27     1822.32     64.88 o
   4   6  12     5980.65     6293.49    166.25 o
   5   6  12     1561.39     1887.83     72.42 o
   6   6  12      570.50      601.15     65.43 o
   7   6  12      700.25      667.75     69.93 o
   8   6  12     1643.48     1670.86    125.40 o
   9   6  12      208.53       62.86     91.30 o
  10   6  12      116.69      222.91    103.01 o
  11   6  12      862.86      720.07     86.20 o
  12   6  12      853.17     1123.10    109.11 o
  13   6  12       37.97      441.09    220.11 o
  14   6  12       38.89      270.70    166.20 o
  15   6  12       86.81      250.42    137.09 o
   1   7  12      602.38      325.57     72.82 o
   2   7  12       49.16      284.63     78.27 o
   3   7  12        7.61      -18.33    119.11 o
   4   7  12       71.52      238.72     80.49 o
   5   7  12       46.03      -74.73     92.04 o
   6   7  12        5.26      420.61     71.95 o
   7   7  12       27.80      107.44     75.10 o
   8   7  12      152.57      237.48     77.84 o
   9   7  12      619.11      520.09     69.72 o
  10   7  12        1.67      150.08    105.35 o
  11   7  12        7.40      203.20    148.61 o
  12   7  12      412.99      627.66    114.24 o
  13   7  12        1.10      -16.23    113.84 o
  14   7  12        8.20       55.04     90.02 o
   0   8  12     4495.96     4537.23    158.87 o
   1   8  12     4327.34     4133.97    160.51 o
   2   8  12       97.24      232.03     65.30 o
   3   8  12      110.02      375.88     85.86 o
   4   8  12     1585.03     1543.34     85.73 o
   5   8  12      158.88      155.02     96.29 o
   6   8  12       70.67      197.72     70.42 o
   7   8  12     4741.26     4946.39    272.10 o
   8   8  12     1878.19     1967.07     91.85 o
   9   8  12      395.08      260.64    108.90 o
  10   8  12        8.99       38.44    122.22 o
  11   8  12       12.03      239.82    137.46 o
  12   8  12      236.48      230.60    105.72 o
  13   8  12        2.55      -65.05    101.53 o
  14   8  12       15.40      309.09    143.40 o
   1   9  12     2039.25     1716.33    112.15 o
   2   9  12      255.48      160.77    112.18 o
   3   9  12     2803.78     2727.64    101.66 o
   4   9  12      420.93      437.61    111.34 o
   5   9  12     1789.08     1677.72     84.85 o
   6   9  12        4.41       81.59     89.41 o
   7   9  12     1228.73     1061.98    111.65 o
   8   9  12      127.83      196.56    128.25 o
   9   9  12     1846.40     1434.03    106.03 o
  10   9  12       86.93      430.23    125.32 o
  11   9  12       42.47      167.40    143.42 o
  12   9  12      233.52      363.64     79.29 o
  13   9  12      214.86      133.52    121.41 o
   0  10  12     2937.48     2482.13    110.15 o
   1  10  12     6298.72     5865.52    165.91 o
   2  10  12       36.70      212.08     81.37 o
   3  10  12     1041.60     1003.69     64.52 o
   4  10  12     1115.81     1140.15     88.56 o
   5  10  12      828.24     1073.85     76.36 o
   6  10  12       26.24      181.90    115.47 o
   7  10  12     5558.96     5337.35    268.38 o
   8  10  12     1013.23      855.42     78.97 o
   9  10  12      793.59      896.65     98.39 o
  10  10  12       83.21      148.35    126.69 o
  11  10  12      257.56      315.15     98.81 o
  12  10  12      309.51      355.67    118.99 o
   1  11  12     3549.97     2818.26    144.33 o
   2  11  12       66.35       65.17     70.81 o
   3  11  12     2695.68     2778.65     71.41 o
   4  11  12       16.08      119.70    160.02 o
   5  11  12     3869.99     3673.19    219.25 o
   6  11  12      160.45      313.52     73.15 o
   7  11  12      511.60      664.15    105.78 o
   8  11  12        3.59      156.10    100.24 o
   9  11  12     2593.28     2291.32     94.45 o
  10  11  12        1.26      209.60     92.19 o
  11  11  12      541.96      320.27    197.44 o
   0  12  12     1341.75     1012.66    171.15 o
   1  12  12     4710.97     4223.24     74.28 o
   2  12  12       27.75      328.55     67.06 o
   3  12  12     1773.33     1504.46    139.41 o
   4  12  12       48.37       21.06    111.52 o
   5  12  12      630.02      867.07     85.73 o
   6  12  12      165.34      245.84    113.87 o
   7  12  12     5451.30     4925.14    307.08 o
   8  12  12      663.05      618.11     70.66 o
   9  12  12     1270.25     1405.82    181.57 o
  10  12  12        6.55      -27.67     95.84 o
   1  13  12     2919.61     2642.22    149.08 o
   2  13  12      150.04      269.12     93.84 o
   3  13  12     1971.27     1723.57     78.44 o
   4  13  12        2.19       41.17    120.03 o
   5  13  12     2693.03     2519.06    100.72 o
   6  13  12      336.92      627.18    118.66 o
   7  13  12      881.53      851.17     91.39 o
   8  13  12      109.47      115.18    149.74 o
   9  13  12     1607.50     1630.79     86.52 o
   0  14  12       38.16      102.79    315.17 o
   1  14  12     3735.06     3371.57     97.45 o
   2  14  12      255.36      364.84     61.69 o
   3  14  12     1118.16     1032.93    138.82 o
   4  14  12       74.70      244.82     68.76 o
   5  14  12      345.17      436.21    111.99 o
   6  14  12      205.66      221.28     68.31 o
   7  14  12     2243.39     1985.81    106.92 o
   8  14  12       39.79      -19.19    140.29 o
   1  15  12     1068.85     1196.36    109.37 o
   2  15  12        4.38      202.79     65.57 o
   3  15  12     1311.96     1129.13     96.49 o
   4  15  12        8.31       41.04     86.67 o
   5  15  12     1445.59     1240.46    107.15 o
   6  15  12      122.46      202.80    114.37 o
   0  16  12        4.52      259.46    112.58 o
   1  16  12     1122.24     1150.11     75.86 o
   2  16  12       62.27      402.11    100.41 o
   1   1  13      766.33     1036.48     95.58 o
   2   1  13     1032.39     1080.30    130.28 o
   3   1  13      211.39      415.33     96.23 o
   4   1  13        3.39      323.99     64.98 o
   5   1  13       82.14      246.33     87.96 o
   6   1  13       37.21       17.60     73.06 o
   7   1  13       58.89      120.56    132.64 o
   8   1  13        5.35      268.02    118.36 o
   9   1  13      344.03      480.56     95.06 o
  10   1  13      333.52      453.76     75.63 o
  11   1  13      121.38      433.19    110.80 o
  12   1  13      109.75        6.56    122.05 o
  13   1  13       50.17      215.67     79.69 o
  14   1  13        3.69      112.32    130.29 o
  15   1  13       97.81      179.22    112.92 o
   0   2  13     5498.08     5482.27    338.54 o
   1   2  13     1023.63     1066.92     71.32 o
   2   2  13        0.19      238.72    115.75 o
   3   2  13      270.11      513.70     65.66 o
   4   2  13     2553.76     2375.54     68.61 o
   5   2  13      148.00       25.34    101.69 o
   6   2  13      182.55      311.37     67.39 o
   7   2  13      183.87      218.46     81.07 o
   8   2  13     1052.93     1184.02     65.27 o
   9   2  13      484.41      642.75     64.49 o
  10   2  13        4.41      103.45     68.16 o
  11   2  13      231.49      428.62     88.23 o
  12   2  13      461.62      313.59     96.12 o
  13   2  13       29.27       63.95    169.12 o
  14   2  13      259.13      314.33    117.79 o
  15   2  13        3.81     -279.01    359.06 o
   1   3  13     2143.50     2261.74    106.09 o
   2   3  13     8260.58     7885.15    274.50 o
   3   3  13      112.45      191.52     74.59 o
   4   3  13      685.81      801.71     98.99 o
   5   3  13       48.23      313.94    116.65 o
   6   3  13     3439.70     3420.55    129.32 o
   7   3  13     1738.06     1953.50     72.98 o
   8   3  13        8.22      144.82     79.37 o
   9   3  13     1650.96     1677.02     64.24 o
  10   3  13     2475.63     2404.80     96.21 o
  11   3  13       87.29      239.28     82.71 o
  12   3  13      484.27      521.78     80.73 o
  13   3  13       67.67      418.55    114.51 o
  14   3  13      467.35      524.89    174.99 o
  15   3  13       35.86      390.72    184.62 o
   0   4  13     9325.79     9574.19    434.54 o
   1   4  13      859.07     1007.63     63.46 o
   2   4  13      201.37      115.42     71.78 o
   3   4  13     2126.66     2091.16    109.22 o
   4   4  13     4961.44     4472.83    238.12 o
   5   4  13      313.86      344.72     86.23 o
   6   4  13     1656.92     1565.28    132.80 o
   7   4  13      426.63      514.75     88.06 o
   8   4  13     5005.61     5005.22    177.43 o
   9   4  13      749.92     1035.49     87.01 o
  10   4  13      106.00      251.40     76.49 o
  11   4  13      997.03     1066.97    155.87 o
  12   4  13     1596.08     1288.33     83.03 o
  13   4  13       75.07      195.76     79.91 o
  14   4  13      682.42      656.44    100.60 o
   1   5  13     9278.44     9054.74    348.59 o
   2   5  13     7714.84     7648.42    146.56 o
   3   5  13       51.63       74.89    107.99 o
   4   5  13      602.92      807.22     84.12 o
   5   5  13       61.03      107.98     67.94 o
   6   5  13     5320.57     5282.69    214.28 o
   7   5  13     2393.11     2681.47     94.83 o
   8   5  13      286.36      271.41     72.08 o
   9   5  13     1723.00     1906.52     97.57 o
  10   5  13     3925.60     3825.77    163.40 o
  11   5  13      272.24      163.23     89.88 o
  12   5  13     1152.95     1080.15     75.82 o
  13   5  13       55.63       54.42    184.66 o
  14   5  13      533.85      579.30     99.93 o
   0   6  13    16432.65    16690.38    581.15 o
   1   6  13     1656.87     1903.45    102.97 o
   2   6  13        0.80       33.32     70.60 o
   3   6  13     1383.20     1459.92    112.16 o
   4   6  13     6416.75     6418.93    215.45 o
   5   6  13      605.76      742.29     75.15 o
   6   6  13     1033.67     1073.65     81.35 o
   7   6  13      740.50      927.24     77.48 o
   8   6  13     5615.00     5677.89    175.34 o
   9   6  13      714.69      787.10    105.10 o
  10   6  13       76.28      102.28     79.67 o
  11   6  13      571.88      493.63     78.15 o
  12   6  13     1383.77     1333.91    131.75 o
  13   6  13       33.83      149.73     90.50 o
  14   6  13      521.10      523.21    105.00 o
   1   7  13      739.13     1036.91     73.54 o
   2   7  13    12295.37    12219.85    413.61 o
   3   7  13      444.18      682.81     91.25 o
   4   7  13      407.41      471.82     73.66 o
   5   7  13      397.92      820.18    108.58 o
   6   7  13     4684.66     4974.85    150.27 o
   7   7  13      786.23     1054.93     86.15 o
   8   7  13       38.18      139.57     91.27 o
   9   7  13     1737.77     1725.99    135.47 o
  10   7  13     2754.63     2708.06    185.53 o
  11   7  13       10.94      102.66     93.48 o
  12   7  13      441.65      277.27    108.34 o
  13   7  13       76.63      -26.81     92.58 o
   0   8  13    11112.69    11522.22    485.59 o
   1   8  13     1533.99     1804.75     68.35 o
   2   8  13      201.36       82.72     61.26 o
   3   8  13      451.96      529.38     85.46 o
   4   8  13     3030.36     3588.79    130.05 o
   5   8  13      673.53      770.20     80.82 o
   6   8  13      572.11      718.83     76.57 o
   7   8  13     1064.98     1230.88     78.18 o
   8   8  13     4685.79     4780.94    249.88 o
   9   8  13      370.32      332.03     94.31 o
  10   8  13      105.33      105.30    111.60 o
  11   8  13      164.50      176.26     85.08 o
  12   8  13      499.77      486.46    102.11 o
   1   9  13      946.49     1104.63    105.40 o
   2   9  13     3325.01     3271.55    104.57 o
   3   9  13     1047.94     1107.02     63.43 o
   4   9  13       40.42      253.32     79.16 o
   5   9  13      520.19     1028.11    204.64 o
   6   9  13     2970.16     3157.33    154.94 o
   7   9  13      109.83      223.63    125.11 o
   8   9  13      197.70      493.39     89.88 o
   9   9  13      333.95      543.67     70.90 o
  10   9  13     1246.41     1499.66    184.40 o
  11   9  13      425.05      496.33    188.25 o
  12   9  13      371.02      369.78    188.14 o
   0  10  13     4461.91     3806.40     99.51 o
   1  10  13       92.45      304.22    146.03 o
   2  10  13      212.28      472.57     90.98 o
   3  10  13      231.34      214.66     76.26 o
   4  10  13      597.05      801.87     84.42 o
   5  10  13      178.10      276.92     92.17 o
   6  10  13      702.86      824.88     93.06 o
   7  10  13      383.30      510.57    137.67 o
   8  10  13     2654.50     2370.25    155.92 o
   9  10  13       19.99      147.63     93.10 o
  10  10  13       15.14      -12.52     86.33 o
  11  10  13       22.89      163.31     91.75 o
   1  11  13       35.36      -29.80     89.19 o
   2  11  13      596.91      720.24     72.41 o
   3  11  13      283.56      413.13     68.64 o
   4  11  13       40.32      121.85     66.08 o
   5  11  13      229.41      385.80    119.06 o
   6  11  13     1248.52     1452.91     83.63 o
   7  11  13        2.60      208.43     94.77 o
   8  11  13       96.79      257.90    136.88 o
   9  11  13        1.39      141.32     73.95 o
  10  11  13       75.70      279.59    120.33 o
   0  12  13      938.56      601.35    114.90 o
   1  12  13       99.15       77.64     94.49 o
   2  12  13      134.21      248.72    130.15 o
   3  12  13       29.81       16.12     69.25 o
   4  12  13       94.62      214.06     90.67 o
   5  12  13       26.00       89.38     63.60 o
   6  12  13       80.24      157.85    116.63 o
   7  12  13      112.28      546.40     89.64 o
   8  12  13      508.87      581.09     88.35 o
   9  12  13        0.45      -43.93     92.51 o
   1  13  13      295.79      291.38     68.82 o
   2  13  13       16.53      -20.92     94.86 o
   3  13  13      308.12      324.41     73.22 o
   4  13  13       76.65      137.27     84.81 o
   5  13  13      130.76      226.49     66.83 o
   6  13  13        0.45      204.87     69.48 o
   7  13  13      331.99      455.32    107.51 o
   0  14  13        6.40      104.30    125.51 o
   1  14  13       12.09      174.55    126.88 o
   2  14  13      299.02      456.09     62.11 o
   3  14  13      114.44      304.73     65.63 o
   4  14  13      523.41      745.63    158.26 o
   5  14  13       35.04       79.40    119.30 o
   6  14  13       51.94       49.19     98.53 o
   1  15  13      347.35      310.37     71.00 o
   2  15  13      575.97      362.69    110.98 o
   3  15  13        2.07      234.43    206.55 o
   0   0  14     1147.84     1217.41    187.59 o
   1   0  14     2200.36     2769.16    161.40 o
   2   0  14      152.46      519.34    111.10 o
   3   0  14      434.04      531.44     94.45 o
   4   0  14    26769.91    27288.86   2173.22 o
   5   0  14      517.59      499.71    103.82 o
   6   0  14      187.49      312.57    285.14 o
   7   0  14     2522.87     2985.86    213.71 o
   8   0  14      492.90      659.31    110.75 o
   9   0  14       19.35       24.18    128.29 o
  10   0  14      488.03      330.95    169.32 o
  11   0  14       72.64      241.02    194.97 o
  12   0  14     4015.81     3731.76    226.00 o
  13   0  14        0.20        2.36     94.21 o
  14   0  14        9.17      247.89    118.54 o
   1   1  14     1854.84     1646.37    136.27 o
   2   1  14     9554.40     9760.21    479.83 o
   3   1  14      790.39     1195.19     90.53 o
   4   1  14        7.21      181.29    105.36 o
   5   1  14      544.10      955.94    140.31 o
   6   1  14     6410.59     6617.68    233.02 o
   7   1  14      129.39      430.24     85.56 o
   8   1  14      662.03      892.20     79.28 o
   9   1  14     1483.72     1361.11     66.69 o
  10   1  14     2816.69     2878.87    154.38 o
  11   1  14       52.04       46.25     68.32 o
  12   1  14       27.61      165.53     90.43 o
  13   1  14       89.00      173.68    115.60 o
  14   1  14      769.47     1008.81    186.79 o
   0   2  14      850.34     1167.26     89.98 o
   1   2  14     1705.69     2088.99    102.75 o
   2   2  14      572.51      686.86    104.48 o
   3   2  14      227.32      434.70     79.35 o
   4   2  14    15088.62    14879.00    599.04 o
   5   2  14      110.90      296.03     83.12 o
   6   2  14      128.35      269.65    100.20 o
   7   2  14     2467.95     2674.24    115.74 o
   8   2  14      711.77      930.32     71.05 o
   9   2  14      134.54      175.49     69.96 o
  10   2  14      779.51     1120.74    101.78 o
  11   2  14       83.17       48.91     90.56 o
  12   2  14     3721.58     3550.40    185.85 o
  13   2  14        9.20      -72.54    113.50 o
  14   2  14       85.29      200.95    101.92 o
   1   3  14      243.17      321.07     90.75 o
   2   3  14     4367.31     4664.58    190.08 o
   3   3  14      691.08      896.57     98.51 o
   4   3  14      157.61      274.41     81.91 o
   5   3  14      907.13      907.30     64.99 o
   6   3  14     3170.55     3292.08    112.59 o
   7   3  14        4.42      215.21     59.86 o
   8   3  14      333.58      632.59    100.70 o
   9   3  14     1288.17     1179.22     68.16 o
  10   3  14     1370.28     1498.95     78.29 o
  11   3  14       60.52      214.82     90.08 o
  12   3  14       18.37        5.17     98.10 o
  13   3  14       31.41       49.48     87.73 o
   0   4  14      731.29      972.44    115.63 o
   1   4  14      215.48      385.46     71.03 o
   2   4  14     2397.14     2471.69     89.51 o
   3   4  14      111.68      126.34     90.66 o
   4   4  14     7430.93     7253.41    217.87 o
   5   4  14       45.27      263.91     68.42 o
   6   4  14      406.02      319.59     88.56 o
   7   4  14     1023.56     1250.44     99.29 o
   8   4  14       37.45      221.30     65.41 o
   9   4  14       39.76       12.93    107.92 o
  10   4  14      419.98      364.48     64.06 o
  11   4  14       94.69        3.99     78.70 o
  12   4  14     1615.52     1615.65    116.55 o
  13   4  14       21.58      184.34    109.74 o
   1   5  14      228.16      535.12    100.85 o
   2   5  14     1185.43     1330.71     67.57 o
   3   5  14      181.75      415.24     87.16 o
   4   5  14       20.33      139.21     95.31 o
   5   5  14       11.03      220.99     89.08 o
   6   5  14      291.71      458.51     89.70 o
   7   5  14       10.29      143.82     65.43 o
   8   5  14       17.04      -19.12     67.55 o
   9   5  14       99.12      186.62    142.72 o
  10   5  14      730.06      977.83    128.66 o
  11   5  14      109.08       48.43    114.65 o
  12   5  14       15.67      209.17    140.40 o
  13   5  14       12.54        1.13     81.87 o
   0   6  14      863.34      830.99     92.87 o
   1   6  14     1194.96     1474.09     75.21 o
   2   6  14      537.80      988.77    137.80 o
   3   6  14       41.68      112.21     62.10 o
   4   6  14      388.83      533.19     94.65 o
   5   6  14      315.97      349.65     59.21 o
   6   6  14      839.71      710.40     68.52 o
   7   6  14        3.41      248.63     93.69 o
   8   6  14        1.14      229.25    157.14 o
   9   6  14      326.13      392.53    105.51 o
  10   6  14      753.46     1016.46    133.18 o
  11   6  14       43.40      127.50    164.38 o
  12   6  14       47.26      225.02    132.50 o
   1   7  14       15.30       10.39     73.26 o
   2   7  14       70.14      315.45    100.46 o
   3   7  14        0.06      -47.27     70.99 o
   4   7  14        0.83       94.70     67.92 o
   5   7  14       25.74       54.48     75.52 o
   6   7  14      450.94      614.99     80.47 o
   7   7  14       71.38      297.48     83.28 o
   8   7  14       45.56      -75.14    150.32 o
   9   7  14       29.98       62.21     73.34 o
  10   7  14        1.35      -16.75    152.98 o
  11   7  14      112.49      182.69    124.30 o
  12   7  14        0.19       92.03    131.26 o
   0   8  14      375.81      490.88     90.95 o
   1   8  14       72.70      186.45    130.62 o
   2   8  14     2595.49     2542.49     89.94 o
   3   8  14      238.25      342.50     74.15 o
   4   8  14      467.12      538.97    108.35 o
   5   8  14      298.81      331.27     90.70 o
   6   8  14     1503.41     1510.81     68.81 o
   7   8  14       45.78      -30.39     65.64 o
   8   8  14      841.52      727.32    120.33 o
   9   8  14       66.01      420.47     70.42 o
  10   8  14      132.30      227.87    119.85 o
  11   8  14        6.97      172.19    110.97 o
   1   9  14      641.41      637.69    108.79 o
   2   9  14     1853.93     1759.17     80.21 o
   3   9  14       33.98      223.10     67.04 o
   4   9  14        1.13      -50.74    140.87 o
   5   9  14      246.94      588.73    130.22 o
   6   9  14     1479.73     1486.89     74.61 o
   7   9  14      186.21      273.49     70.57 o
   8   9  14       53.46       99.28     81.98 o
   9   9  14       35.16      195.99    134.47 o
  10   9  14      260.29      557.42    262.82 o
  11   9  14       16.47      196.96    196.96 o
   0  10  14     4059.70     3480.52    132.63 o
   1  10  14       11.67     -108.93    108.93 o
   2  10  14      665.13      688.49     78.07 o
   3  10  14      507.17      474.08     72.01 o
   4  10  14     1977.53     1753.54    110.14 o
   5  10  14      620.12      640.85    109.79 o
   6  10  14     1314.71     1231.48    110.56 o
   7  10  14      179.43      -42.68     79.39 o
   8  10  14     1243.91      935.09     78.34 o
   9  10  14      101.74      264.41     91.12 o
  10  10  14      135.51       15.71    119.38 o
   1  11  14      107.96      378.17     90.06 o
   2  11  14     2471.24     2187.62     73.24 o
   3  11  14      224.72       99.99    122.48 o
   4  11  14      135.74      351.31     97.41 o
   5  11  14      444.52      970.56    133.28 o
   6  11  14     2094.83     1829.02     73.59 o
   7  11  14       60.09      201.11    128.04 o
   8  11  14       49.29       97.28     86.97 o
   0  12  14     3532.39     2844.35    107.37 o
   1  12  14       38.18      -16.58     89.51 o
   2  12  14       68.54       85.55     73.25 o
   3  12  14      795.80      990.50    142.82 o
   4  12  14     1314.70     1232.18    137.16 o
   5  12  14      342.28      406.53     77.39 o
   6  12  14      197.24      101.11     93.57 o
   7  12  14      310.95      247.72     84.74 o
   1  13  14      210.28      184.90     65.43 o
   2  13  14     2052.09     1905.68    140.91 o
   3  13  14      192.43      348.73     85.47 o
   4  13  14       42.57      105.48     91.96 o
   5  13  14      642.78      704.25    112.75 o
   0  14  14     2532.11     2425.69    222.44 o
   1  14  14       49.20      -56.83    144.62 o
   2  14  14        3.50       39.55    232.70 o
   1   1  15      460.60      770.15     77.79 o
   2   1  15        1.15      186.81     98.77 o
   3   1  15       18.96      385.36    114.85 o
   4   1  15       92.78      201.31     66.31 o
   5   1  15      114.19      180.03     75.66 o
   6   1  15      172.21      242.67     67.12 o
   7   1  15      183.28      171.22     59.80 o
   8   1  15        0.05       -7.07     69.12 o
   9   1  15      280.63      362.91     82.19 o
  10   1  15        2.50      205.78    100.52 o
  11   1  15        1.47       21.47     68.61 o
  12   1  15        3.02       74.84     81.07 o
   0   2  15       42.17       71.56    196.35 o
   1   2  15     1690.06     1624.51    101.46 o
   2   2  15       14.51      141.36     68.47 o
   3   2  15      831.41      934.71     77.25 o
   4   2  15       24.38       89.76     96.46 o
   5   2  15      245.66      378.56    117.82 o
   6   2  15       16.49       19.97     66.17 o
   7   2  15      551.59      697.96     66.26 o
   8   2  15      172.29      184.65     66.50 o
   9   2  15      402.04      475.81     87.00 o
  10   2  15        5.67      188.04     70.82 o
  11   2  15      365.65      465.44     69.67 o
  12   2  15        0.93      153.56     79.26 o
   1   3  15     3627.77     3740.17    157.47 o
   2   3  15       37.39       58.56     92.54 o
   3   3  15      359.68      479.12     72.06 o
   4   3  15      160.28      156.39     68.49 o
   5   3  15      750.31      902.00    111.68 o
   6   3  15      180.27      399.99     74.20 o
   7   3  15     1176.27     1421.19     95.26 o
   8   3  15       76.07      106.43     67.64 o
   9   3  15     1589.15     1568.37     72.98 o
  10   3  15        2.16      243.76    126.53 o
  11   3  15       10.06      -25.92     72.15 o
  12   3  15       59.65      235.53     80.75 o
   0   4  15      577.67      948.55    142.21 o
   1   4  15     1487.22     1476.08     95.93 o
   2   4  15       64.98      324.08     95.00 o
   3   4  15     2982.78     2962.77    103.20 o
   4   4  15       18.72        7.51     78.57 o
   5   4  15      804.42     1008.37     98.93 o
   6   4  15        5.04      156.31     84.07 o
   7   4  15     1893.54     1834.71     95.29 o
   8   4  15      324.21      259.01     71.67 o
   9   4  15      463.47      595.11     95.69 o
  10   4  15        9.96      214.53     70.37 o
  11   4  15     1656.56     1523.98    203.08 o
  12   4  15        1.94       84.48     74.86 o
   1   5  15     4665.46     4737.58    111.54 o
   2   5  15      366.71      350.68     75.82 o
   3   5  15      970.67     1054.25     97.11 o
   4   5  15       44.11       43.00    130.81 o
   5   5  15     2026.84     1920.57     72.22 o
   6   5  15      389.93      397.74     92.21 o
   7   5  15     1936.01     2066.45     80.60 o
   8   5  15        0.05       89.03     86.25 o
   9   5  15     2586.97     2676.95    239.84 o
  10   5  15       12.87       57.90     97.70 o
  11   5  15       34.58      289.56    114.56 o
   0   6  15     1037.15     1131.85    114.31 o
   1   6  15     3650.70     3436.52     94.17 o
   2   6  15       80.43      273.54     74.45 o
   3   6  15     2948.11     3167.27    141.76 o
   4   6  15       12.42        4.12    121.94 o
   5   6  15     1132.73     1435.98    114.88 o
   6   6  15       42.46       90.40     62.29 o
   7   6  15     2470.44     2271.71     86.19 o
   8   6  15      329.92      236.55     71.13 o
   9   6  15      772.25      835.04     89.62 o
  10   6  15       76.45       32.65     78.15 o
  11   6  15     1247.56     1132.20    160.01 o
   1   7  15     3284.51     2941.45    107.52 o
   2   7  15       26.21       37.74     96.01 o
   3   7  15     1033.76     1236.27     86.03 o
   4   7  15       10.73       57.24     98.14 o
   5   7  15     1989.35     2215.94     81.11 o
   6   7  15      222.93      231.16     72.31 o
   7   7  15     1170.40     1161.40     81.67 o
   8   7  15       44.97       86.96     78.41 o
   9   7  15     1780.31     1491.62     89.12 o
  10   7  15       21.67      194.55     94.45 o
   0   8  15       49.71      310.79     93.06 o
   1   8  15     2279.32     2286.08    114.86 o
   2   8  15      233.12      398.13     66.40 o
   3   8  15     1429.00     1486.32     63.59 o
   4   8  15       14.99      125.85     65.77 o
   5   8  15      748.33      951.25    123.73 o
   6   8  15      106.69      176.13     64.33 o
   7   8  15     1821.08     1884.83    116.96 o
   8   8  15      329.99      334.87     61.91 o
   9   8  15      373.94      400.24    124.22 o
  10   8  15       11.93       29.47    111.00 o
   1   9  15     1346.48     1226.64    106.56 o
   2   9  15      123.14      210.91     87.13 o
   3   9  15      944.02     1290.43    153.57 o
   4   9  15        3.09       66.41     89.81 o
   5   9  15     1480.85     1757.40     86.31 o
   6   9  15      103.85       72.85     76.71 o
   7   9  15      487.77      846.38    144.22 o
   8   9  15       32.62       76.60    147.72 o
   9   9  15      658.22      541.76     76.26 o
   0  10  15      664.89      629.32    107.40 o
   1  10  15      502.68      821.02    143.03 o
   2  10  15      158.10      263.12    145.88 o
   3  10  15      692.35      972.59     98.98 o
   4  10  15        5.09      186.86    109.48 o
   5  10  15      355.31      519.47     70.28 o
   6  10  15       85.97      251.04    102.44 o
   7  10  15      896.55     1112.82    125.75 o
   8  10  15       36.88       11.90     85.82 o
   1  11  15       21.08      226.20     80.11 o
   2  11  15       28.96      283.13    105.24 o
   3  11  15      372.62      757.87    118.22 o
   4  11  15        6.52        2.49    103.03 o
   5  11  15      589.16      731.80     70.26 o
   6  11  15       26.33      -66.08    115.80 o
   0  12  15       62.21      187.22    195.10 o
   1  12  15       76.54      -83.01    109.11 o
   2  12  15       77.52      112.89     99.25 o
   3  12  15        4.42      -45.79     67.12 o
   4  12  15      109.79      119.75     78.92 o
   0   0  16     4951.82     4840.18    843.35 o
   1   0  16     1579.64     2342.39    141.15 o
   2   0  16      921.22     1443.24    119.52 o
   3   0  16     2846.59     2861.48    356.84 o
   4   0  16      899.11     1084.92     91.71 o
   5   0  16      562.66      979.60    193.61 o
   6   0  16     1275.53     1569.73    108.63 o
   7   0  16      982.49     1105.62     87.89 o
   8   0  16     2068.21     1944.51    159.05 o
   9   0  16      639.89      736.45    135.41 o
  10   0  16      111.94      155.91     87.95 o
  11   0  16      695.63      731.75     90.57 o
   1   1  16     1561.39     1796.12     89.60 o
   2   1  16     2365.11     2510.44     82.45 o
   3   1  16     1017.32     1133.93     78.26 o
   4   1  16       30.21      279.48     92.00 o
   5   1  16     1035.50     1233.72    133.62 o
   6   1  16     1466.42     1602.18     71.63 o
   7   1  16      283.73      503.03     67.50 o
   8   1  16      188.82      175.79     71.34 o
   9   1  16     1016.57     1141.85     96.18 o
  10   1  16      388.72      403.41     76.64 o
  11   1  16      460.73      389.34     77.39 o
   0   2  16     2548.33     2834.01    206.60 o
   1   2  16      545.35      921.21     92.51 o
   2   2  16      577.50      938.84    135.30 o
   3   2  16      986.94      970.25     91.33 o
   4   2  16      811.73      836.58     66.07 o
   5   2  16      641.25      782.33     75.67 o
   6   2  16     1562.20     1512.76     66.81 o
   7   2  16      344.15      413.96     69.61 o
   8   2  16      930.34     1070.89     69.66 o
   9   2  16      287.29      356.14     92.32 o
  10   2  16       32.08      115.58     78.68 o
  11   2  16      802.61      963.41    103.62 o
   1   3  16      704.93     1102.29     86.82 o
   2   3  16      707.39      928.90    118.56 o
   3   3  16     1268.49     1186.37     96.79 o
   4   3  16       55.05      323.32     81.18 o
   5   3  16      463.30      591.00     73.29 o
   6   3  16     1180.08     1291.46     69.31 o
   7   3  16      100.58      269.76     79.40 o
   8   3  16      159.24      204.92     87.65 o
   9   3  16      538.28      717.75     70.87 o
  10   3  16      335.03      558.33    108.47 o
  11   3  16      301.09      330.83     70.73 o
   0   4  16     1658.25     2111.39    113.01 o
   1   4  16     1006.54     1385.54    104.41 o
   2   4  16      854.58      838.59     98.41 o
   3   4  16      584.86      512.02     66.41 o
   4   4  16       94.31      107.22     89.28 o
   5   4  16      183.80      149.76     66.30 o
   6   4  16      460.44      439.00     63.13 o
   7   4  16      284.02      543.78    107.95 o
   8   4  16     1364.43     1284.69     98.02 o
   9   4  16      243.76      310.13     62.99 o
  10   4  16       16.10       76.21     63.96 o
   1   5  16      205.81      404.01     86.81 o
   2   5  16      377.89      574.62     76.48 o
   3   5  16       26.31      272.27     92.27 o
   4   5  16       15.83       20.41     64.81 o
   5   5  16       26.13       98.23     93.57 o
   6   5  16       47.92      124.06     94.63 o
   7   5  16       26.94       89.09     64.47 o
   8   5  16        1.71      183.30     82.89 o
   9   5  16      217.05      556.62     67.83 o
  10   5  16       56.83       56.04     73.32 o
   0   6  16     1380.86     1627.51    122.68 o
   1   6  16      206.96      193.01     62.63 o
   2   6  16        5.83      169.36    108.95 o
   3   6  16        0.26     -124.63    124.63 o
   4   6  16      603.78      704.73     94.30 o
   5   6  16       37.28       71.38     77.54 o
   6   6  16      132.46      261.05     95.07 o
   7   6  16       20.66       37.44     58.83 o
   8   6  16      147.62      252.16     90.01 o
   9   6  16       56.80       68.96     92.29 o
   1   7  16       15.19        3.12    118.73 o
   2   7  16        8.06      119.62     81.20 o
   3   7  16       16.00       95.23     93.70 o
   4   7  16        1.02        0.58    103.38 o
   5   7  16       96.41      154.44     88.15 o
   6   7  16       44.00        8.66     98.05 o
   7   7  16       18.97      199.29    120.76 o
   8   7  16       38.96       17.11    131.78 o
   9   7  16       19.17      111.48    108.56 o
   0   8  16       44.58      291.51     91.55 o
   1   8  16       11.68       69.46    102.88 o
   2   8  16      263.44      174.45     55.99 o
   3   8  16      166.44      236.02     77.14 o
   4   8  16      991.79      994.50     67.80 o
   5   8  16       36.65      174.83     93.98 o
   6   8  16        0.70      244.33    149.66 o
   7   8  16       32.29       49.82    130.11 o
   8   8  16      193.08      357.71     67.94 o
   1   9  16      337.46      448.55     75.68 o
   2   9  16      600.54      557.57    109.00 o
   3   9  16       81.16      -31.60     80.61 o
   4   9  16        3.40      180.72    120.03 o
   5   9  16      359.43      458.81    138.46 o
   6   9  16      204.52      221.42     92.07 o
   7   9  16      162.97       78.55     93.01 o
   0  10  16      103.89       38.63    223.34 o
   1  10  16      411.83      421.03     65.82 o
   2  10  16       17.81      -32.80     75.74 o
   3  10  16      732.74      699.67     84.95 o
   4  10  16     1252.55     1101.10    160.94 o
   5  10  16      171.32      311.27     75.05 o
   1  11  16      373.55      238.12     78.37 o
   2  11  16      458.64      498.75    104.80 o
   3  11  16      359.92      269.27     73.54 o
   1   1  17       25.28      141.55    101.57 o
   2   1  17      214.78      323.67     91.51 o
   3   1  17       32.25      -19.06     73.19 o
   4   1  17       42.07        3.28     82.63 o
   5   1  17        3.25      179.60     90.25 o
   6   1  17      243.97      174.88     67.37 o
   7   1  17       34.95      165.24     99.52 o
   8   1  17       22.09        5.50     87.91 o
   9   1  17        0.22      249.69     94.30 o
   0   2  17      668.10      809.82     98.69 o
   1   2  17       51.89      117.37     98.71 o
   2   2  17      151.95      211.98     63.13 o
   3   2  17       15.76       -2.09    100.07 o
   4   2  17      531.08      760.04    112.54 o
   5   2  17        1.46       85.59     71.80 o
   6   2  17        0.85      -29.35     75.24 o
   7   2  17       14.79      185.38     68.91 o
   8   2  17      383.80      374.28     68.52 o
   9   2  17        8.05       67.59     78.89 o
   1   3  17      174.95      297.74     87.31 o
   2   3  17      900.36     1064.52    141.11 o
   3   3  17       26.74      431.33    130.70 o
   4   3  17        0.83      281.23     71.61 o
   5   3  17       21.62       89.93     64.18 o
   6   3  17     1057.91      984.55     62.36 o
   7   3  17        0.04      220.04     94.44 o
   8   3  17      113.32      176.98     70.54 o
   9   3  17       80.85       75.83     96.45 o
   0   4  17     1736.39     1617.87     92.21 o
   1   4  17       73.74      104.37     64.85 o
   2   4  17        5.07      144.67     75.63 o
   3   4  17      105.92      186.39     79.20 o
   4   4  17     1963.94     1989.72    123.65 o
   5   4  17        3.35       82.66     66.93 o
   6   4  17       31.66      154.16     67.07 o
   7   4  17        5.31       59.94     63.98 o
   8   4  17      795.98      873.97    113.28 o
   1   5  17       19.56      197.64     75.22 o
   2   5  17     2828.46     2811.71    162.96 o
   3   5  17        6.54       -5.35     70.69 o
   4   5  17        6.56      179.68     99.78 o
   5   5  17        0.47      -77.62     77.62 o
   6   5  17     1865.38     1865.26    146.86 o
   7   5  17       53.89      145.35     94.56 o
   8   5  17      101.06      221.65     71.89 o
   0   6  17     1921.03     1681.00    166.81 o
   1   6  17        1.60       30.26     82.73 o
   2   6  17       41.24      -14.24     81.76 o
   3   6  17       45.87       85.46     93.33 o
   4   6  17     2422.66     2482.26    113.29 o
   5   6  17        7.99       45.89     60.86 o
   6   6  17       11.10      235.07     96.05 o
   7   6  17        2.94       57.19     94.13 o
   1   7  17      217.22      142.50     66.83 o
   2   7  17     1333.07     1439.52     76.70 o
   3   7  17       22.75      218.68     63.34 o
   4   7  17       20.73      141.98     67.09 o
   5   7  17        3.67       37.73     70.15 o
   6   7  17     1542.54     1426.69    103.89 o
   7   7  17        7.22      130.24    194.67 o
   0   8  17     1223.24     1316.85    207.84 o
   1   8  17        3.20       53.83     80.20 o
   2   8  17      180.10      341.25    103.79 o
   3   8  17      102.17      116.83     60.89 o
   4   8  17     1433.28     1447.03    111.58 o
   5   8  17       10.30      136.37     70.13 o
   1   9  17        5.75       29.25     71.30 o
   2   9  17     1239.80      959.60     82.39 o
   3   9  17       27.45      190.20     86.81 o
   0   0  18     1680.28     1815.76    188.50 o
   1   0  18      802.86      718.31     83.99 o
   2   0  18        3.47      224.84    139.64 o
   3   0  18      772.83      920.35     97.22 o
   4   0  18       89.89       88.96    161.71 o
   5   0  18      157.14      161.97    146.03 o
   6   0  18       12.17      370.87     95.70 o
   7   0  18      875.99      728.41     86.55 o
   1   1  18      735.10     1102.93     96.31 o
   2   1  18      448.83      719.94     73.88 o
   3   1  18      346.88      480.76     95.58 o
   4   1  18       12.19      101.23    122.05 o
   5   1  18      995.36      867.38     65.63 o
   6   1  18      257.38      263.50     70.66 o
   7   1  18      246.05      401.27     78.78 o
   0   2  18     1155.85     1476.36    102.29 o
   1   2  18      934.77      802.36     67.72 o
   2   2  18      110.74      428.97     62.18 o
   3   2  18      426.47      770.82     72.96 o
   4   2  18       11.41      202.95     67.47 o
   5   2  18       42.59       87.32     64.18 o
   6   2  18       61.75      247.10     69.71 o
   7   2  18      466.64      344.55    114.48 o
   1   3  18      371.22      421.40    111.28 o
   2   3  18      397.23      422.26     73.18 o
   3   3  18      306.52      598.83    120.40 o
   4   3  18       26.67      225.25    102.92 o
   5   3  18      417.56      453.79     94.07 o
   6   3  18      173.40      505.26     83.96 o
   0   4  18      398.37      814.76    135.81 o
   1   4  18      426.52      604.13     67.71 o
   2   4  18       37.94      209.00     73.43 o
   3   4  18       72.33      227.29     94.91 o
   4   4  18       44.36      225.78     70.99 o
   5   4  18       95.94      105.43    101.40 o
   6   4  18       29.47      110.57     97.29 o
   1   5  18       73.23      242.33    108.33 o
   2   5  18       21.98       81.35     58.89 o
   3   5  18       18.60      151.93     82.41 o
   4   5  18        9.19      308.35    128.07 o
   5   5  18      126.87      100.85     81.11 o
   0   6  18       78.05      112.20     95.72 o
   1   6  18        4.14      189.58     87.01 o
   2   6  18      172.47      326.82     69.02 o
   3   6  18        0.14        4.22    103.81 o
   4   6  18       79.57      358.96     75.25 o
   1   7  18       12.13       60.73     89.21 o
   2   7  18       32.87      141.37     90.05 o
   1   1  19       89.74      209.29     70.80 o
   2   1  19        8.68       50.57     93.95 o
   3   1  19       17.45        6.28    103.44 o
   0   2  19        2.24      -46.60     91.88 o
   1   2  19       42.58      -15.81     65.57 o
   2   2  19        4.89      -14.98    113.40 o
   3   2  19      206.41      799.25    232.60 o
   1   3  19       97.75       63.00    110.45 o
 
